# Supplementary material for: Mitochondrial Genomes Suggest Rapid Evolution of Dwarf California Channel Islands Foxes (Urocyon littoralis)
Source: PLoS One. 2015 Feb 25;10(2):e0118240. doi: 10.1371/journal.pone.0118240 (PMC4340941; doi:10.1371/journal.pone.0118240)
Supplement: S1 Sequences — (FASTA) [file pone.0118240.s004.fasta]

>225296-Grey-Fox_0
GTTAATGTAGCTTAATCAACAAAGCAAGGCGCTGAAAATGCCGAGATGAGCCATGAGGCTCCATAAACACAAAGGTTTGG
>225296-Grey-Fox_41
CGAGATGAGCCATGAGGCTCCATAAACACAAAGGTTTGGTCCTGGCCTTCCTATTAGTCCCTAGCAAACTTACACATGCA
>225296-Grey-Fox_82
CTGGCCTTCCTATTAGTCCCTAGCAAACTTACACATGCAAGCTTCCACGCTCCAGTGAGAATGCCCTTGAAATCACCGGT
>225296-Grey-Fox_123
CTTCCACGCTCCAGTGAGAATGCCCTTGAAATCACCGGTGATTTAAAGGAGCAGGTATCAAGCACACTCCTAAGTAGCTC
>225296-Grey-Fox_164
TTTAAAGGAGCAGGTATCAAGCACACTCCTAAGTAGCTCATAACACCTTGCTAAGCCACACCCCCACGGGATACAGCAGT
>225296-Grey-Fox_205
AACACCTTGCTAAGCCACACCCCCACGGGATACAGCAGTGATAAAAATTAAGCCATGAACGAAAGTTCGACTAAGTTATG
>225296-Grey-Fox_246
TAAAAATTAAGCCATGAACGAAAGTTCGACTAAGTTATGCTATAGAGGGTTGGTAAATTTCGTGCCAGCCACCGCGGTCA
>225296-Grey-Fox_287
ATAGAGGGTTGGTAAATTTCGTGCCAGCCACCGCGGTCATACGATTAACCCGAATTAATAGGCCCACGGCGTAAAGCGTG
>225296-Grey-Fox_328
CGATTAACCCGAATTAATAGGCCCACGGCGTAAAGCGTGTTTAAGATATACTCACACTAAAGTTAAAACTTAACTAAGCC
>225296-Grey-Fox_369
TAAGATATACTCACACTAAAGTTAAAACTTAACTAAGCCGTAAAAAGCTACAGTTACCATAAAATATACTACGAAAGTGA
>225296-Grey-Fox_410
AAAAAGCTACAGTTACCATAAAATATACTACGAAAGTGACTTTAATATATTCTGACTACACGATAGCTAAGACCCAAACT
>225296-Grey-Fox_451
TTAATATATTCTGACTACACGATAGCTAAGACCCAAACTGGGATTAGATACCCCACTATGCTTAGCCCTAAACATAAACG
>225296-Grey-Fox_492
GATTAGATACCCCACTATGCTTAGCCCTAAACATAAACGGTTCTATAAAACAAAATGGTTCGCCAGAGAACTACTAGCAA
>225296-Grey-Fox_533
TCTATAAAACAAAATGGTTCGCCAGAGAACTACTAGCAACAGCTTAAAACTCAAAGGACTTGGCGGTGCTTTACATCCCT
>225296-Grey-Fox_574
GCTTAAAACTCAAAGGACTTGGCGGTGCTTTACATCCCTCTAGAGGAGCCTGTTCTATAATCGATAAACCCCGATAGACC
>225296-Grey-Fox_615
AGAGGAGCCTGTTCTATAATCGATAAACCCCGATAGACCTCACCATTCCTTGCTAATACAGTCTATATACCGCCATCTTC
>225296-Grey-Fox_656
ACCATTCCTTGCTAATACAGTCTATATACCGCCATCTTCAGCAAACCCTTAAAAGGTAAAGTAGTAAGCACGATCACTTC
>225296-Grey-Fox_697
CAAACCCTTAAAAGGTAAAGTAGTAAGCACGATCACTTCACGCAAAAAAGTTAGGTCAAGGTGTAACCCATGGGATGGGA
>225296-Grey-Fox_738
GCAAAAAAGTTAGGTCAAGGTGTAACCCATGGGATGGGAAGAAATGGGCTACATTTTCTACTCCAAGAATACTTCACGGA
>225296-Grey-Fox_779
AAATGGGCTACATTTTCTACTCCAAGAATACTTCACGGAAGTTTTTATGAAACTAAAAACTGAAGGAGGATTTAGTAGTA
>225296-Grey-Fox_820
TTTTTATGAAACTAAAAACTGAAGGAGGATTTAGTAGTAAGTTAAGAATAGAGAGCTTAACTGAATAGGGCCATGAAGCA
>225296-Grey-Fox_861
TTAAGAATAGAGAGCTTAACTGAATAGGGCCATGAAGCACGCACACACCGCCCGTCACCCTCCTCAAGTAATAACCCTAC
>225296-Grey-Fox_902
CACACACCGCCCGTCACCCTCCTCAAGTAATAACCCTACAACAATAATCATATTAATCAGACCAAAACACAAGAGGAGAC
>225296-Grey-Fox_943
CAATAATCATATTAATCAGACCAAAACACAAGAGGAGACAAGTCGTAACAAGGTAAGCGTACCGGAAGGTGCGCTTGGAT
>225296-Grey-Fox_984
GTCGTAACAAGGTAAGCGTACCGGAAGGTGCGCTTGGATCAACCAAAGTGTAGCTTAAATAAAGCATCTGGCTTACACCC
>225296-Grey-Fox_1025
ACCAAAGTGTAGCTTAAATAAAGCATCTGGCTTACACCCAGAAGATTTCATAGTCCATGACCACTTTGAACAAAGGCTAG
>225296-Grey-Fox_1066
AAGATTTCATAGTCCATGACCACTTTGAACAAAGGCTAGCCCAACCAACCTCAAACTATAATACTATTAAACTGTAAAAC
>225296-Grey-Fox_1107
CAACCAACCTCAAACTATAATACTATTAAACTGTAAAACAAAACATTTAGTCACACCCTTAAAAGTATAGGAGATAGAAA
>225296-Grey-Fox_1148
AACATTTAGTCACACCCTTAAAAGTATAGGAGATAGAAATTTTAAATTGGAGCTATAGAGATAGTACCGTAAGGGAACGA
>225296-Grey-Fox_1189
TTAAATTGGAGCTATAGAGATAGTACCGTAAGGGAACGATGAAAGATATTTTAAAAGTATAAAACAGCAAAGATTACCCC
>225296-Grey-Fox_1230
AAAGATATTTTAAAAGTATAAAACAGCAAAGATTACCCCTTCTACCTTTTGCATAATGAACTAGCCAGAAATAACTTAAC
>225296-Grey-Fox_1271
CTACCTTTTGCATAATGAACTAGCCAGAAATAACTTAACAAAGAGAACTTAAGCTAAGTCCCCCGAAACCAGACGAGCTA
>225296-Grey-Fox_1312
AGAGAACTTAAGCTAAGTCCCCCGAAACCAGACGAGCTACCTATGAACAATCTAAGAGGATCAACTCATCTATGTGGCAA
>225296-Grey-Fox_1353
TATGAACAATCTAAGAGGATCAACTCATCTATGTGGCAAAATAGTGAGAAGATTTATAGGTAGAGGTGAAAAGCCTACCG
>225296-Grey-Fox_1394
TAGTGAGAAGATTTATAGGTAGAGGTGAAAAGCCTACCGAGCCTGGTGATAGCTGGTTACCCATGAACAGAATTTCAGTT
>225296-Grey-Fox_1435
CCTGGTGATAGCTGGTTACCCATGAACAGAATTTCAGTTCAACTTTAAATTTACCTAAAAAACATAGAATTCTAATGTAA
>225296-Grey-Fox_1476
ACTTTAAATTTACCTAAAAAACATAGAATTCTAATGTAAATTTAAAATATAATCTAAAAAGGTACAGCTTTTTAGAATAA
>225296-Grey-Fox_1517
TTAAAATATAATCTAAAAAGGTACAGCTTTTTAGAATAAGGATACAACCTTCATTAGAGAGTAAGTATTAATACTACCAT
>225296-Grey-Fox_1558
ATACAACCTTCATTAGAGAGTAAGTATTAATACTACCATAGTTGGCCTAAAAGCAGCCATCAATTGAGAAAGCGTTCAAG
>225296-Grey-Fox_1599
TTGGCCTAAAAGCAGCCATCAATTGAGAAAGCGTTCAAGCTCGACAAACAGATACGATTTAATCCCAATCATATCCCACC
>225296-Grey-Fox_1640
CGACAAACAGATACGATTTAATCCCAATCATATCCCACCAACTCCTAACTCACTCCCTGGGTTATTCTATTTTAATATAG
>225296-Grey-Fox_1681
CTCCTAACTCACTCCCTGGGTTATTCTATTTTAATATAGAAGCAATAATGCTAGCATGAGTAACAAGAACCATTTCTCCC
>225296-Grey-Fox_1722
GCAATAATGCTAGCATGAGTAACAAGAACCATTTCTCCCTGCACAAGCTTATATCAGAAACGGATAAACCACTGATAGTT
>225296-Grey-Fox_1763
CACAAGCTTATATCAGAAACGGATAAACCACTGATAGTTAACAACTCGATAACATTAATCCAAAAATAAAGTGCTTATCT
>225296-Grey-Fox_1804
CAACTCGATAACATTAATCCAAAAATAAAGTGCTTATCTACCCCATTGTTAACCCAACACAGGCGTGCATACAGGGAAAG
>225296-Grey-Fox_1845
CCCATTGTTAACCCAACACAGGCGTGCATACAGGGAAAGATTAAAAGAAGTAAAAGGAACTCGGCAAACATAAGCCCCGC
>225296-Grey-Fox_1886
TAAAAGAAGTAAAAGGAACTCGGCAAACATAAGCCCCGCCTGTTTACCAAAAACATCACCTCCAGCATTTCCAGTATTGG
>225296-Grey-Fox_1927
GTTTACCAAAAACATCACCTCCAGCATTTCCAGTATTGGAGGCACCGCCTGCCCAGTGACATTAGTTTAACGGCCGCGGT
>225296-Grey-Fox_1968
GCACCGCCTGCCCAGTGACATTAGTTTAACGGCCGCGGTATCCTGACCGTGCAAAGGTAGCATAATCATTTGTTCCTTAA
>225296-Grey-Fox_2009
CCTGACCGTGCAAAGGTAGCATAATCATTTGTTCCTTAAATAGGGACTTGTATGAATGGCTGCACGAGGGTTTGACTGTC
>225296-Grey-Fox_2050
AGGGACTTGTATGAATGGCTGCACGAGGGTTTGACTGTCTCTTACTTCCAATCAGTGAAATTGACCTTCCCGTGAAGAGG
>225296-Grey-Fox_2091
TTACTTCCAATCAGTGAAATTGACCTTCCCGTGAAGAGGCGGGAATACCCCAATAAGACGAGAAGACCCTATGGAGCTTC
>225296-Grey-Fox_2132
GGAATACCCCAATAAGACGAGAAGACCCTATGGAGCTTCAATTAATTAACCCAAATAAATGGGCAATACAAACCTATTAG
>225296-Grey-Fox_2173
TTAATTAACCCAAATAAATGGGCAATACAAACCTATTAGGCACAACATACTACCATATTCATGGGTTAACAATTTAGGTT
>225296-Grey-Fox_2214
ACAACATACTACCATATTCATGGGTTAACAATTTAGGTTGGGGTGACCTCGGGATATAAAAGAACTCCCGAGTGATTAAA
>225296-Grey-Fox_2255
GGTGACCTCGGGATATAAAAGAACTCCCGAGTGATTAAAATTTAGACCGACTAGTCAAAATGTAGTATCACTTATTGATC
>225296-Grey-Fox_2296
TTAGACCGACTAGTCAAAATGTAGTATCACTTATTGATCCAATAACTTTTTTGATCAACGGAACAAGTTACCCTAGGGAT
>225296-Grey-Fox_2337
ATAACTTTTTTGATCAACGGAACAAGTTACCCTAGGGATAACAGCGCAATCCTATTCAAGAGTCCATATCGACAATAGGG
>225296-Grey-Fox_2378
CAGCGCAATCCTATTCAAGAGTCCATATCGACAATAGGGTTTACGACCTCGATGTTGGATCAGGACATCCTAATGGTGCA
>225296-Grey-Fox_2419
TACGACCTCGATGTTGGATCAGGACATCCTAATGGTGCAGCAGCTATTAAGGGTTCGTTTGTTCAACGATTAAAGTCCTA
>225296-Grey-Fox_2460
AGCTATTAAGGGTTCGTTTGTTCAACGATTAAAGTCCTACGTGATCTGAGTTCAGACCGGAGTAATCCAGGTCGGTTTCT
>225296-Grey-Fox_2501
TGATCTGAGTTCAGACCGGAGTAATCCAGGTCGGTTTCTATCTATTACGCAATTTCTCCCAGTACGAAAGGACAAGAGAA
>225296-Grey-Fox_2542
CTATTACGCAATTTCTCCCAGTACGAAAGGACAAGAGAAATAAGGCCTACCTTACAAAGGCGCCTTAAGACTAATAGATG
>225296-Grey-Fox_2583
AAGGCCTACCTTACAAAGGCGCCTTAAGACTAATAGATGATTTTAAACTCAATCTAACCAGTTTATCTCTCATAGGCCCA
>225296-Grey-Fox_2624
TTTAAACTCAATCTAACCAGTTTATCTCTCATAGGCCCAAGAAAAAGGGCTTTGTTAGGGTGGCAGAGCCCGGTAATTGC
>225296-Grey-Fox_2665
AAAAAGGGCTTTGTTAGGGTGGCAGAGCCCGGTAATTGCGTAAAACTTAAGCCTTTATACCCAGAGGTTCAACTCCTCTC
>225296-Grey-Fox_2706
AAAACTTAAGCCTTTATACCCAGAGGTTCAACTCCTCTCCCTAACAGCATGTTTTTTGTTAACGTCATCTCCCTCATTAT
>225296-Grey-Fox_2747
TAACAGCATGTTTTTTGTTAACGTCATCTCCCTCATTATTCCAATCCTCCTGGCTGTAGCTTTTCTGACCCTCGTCGAGC
>225296-Grey-Fox_2788
CAATCCTCCTGGCTGTAGCTTTTCTGACCCTCGTCGAGCGAAAAATCTTAGGCTATATACAACTCCGGAAGGGACCTAAC
>225296-Grey-Fox_2829
AAAATCTTAGGCTATATACAACTCCGGAAGGGACCTAACATCGTGGGACCCTATGGCCTACTTCAACCAATTGCCGACGC
>225296-Grey-Fox_2870
CGTGGGACCCTATGGCCTACTTCAACCAATTGCCGACGCCGTAAAACTCTTCACCAAAGAACCCCTACGACCCCTGACAT
>225296-Grey-Fox_2911
TAAAACTCTTCACCAAAGAACCCCTACGACCCCTGACATCCTCTGTATCTATATTTATCCTAGCACCTATTCTAGCCCTA
>225296-Grey-Fox_2952
TCTGTATCTATATTTATCCTAGCACCTATTCTAGCCCTATCCCTAGCCTTGACCATATGAATTCCCCTCCCCATACCCTA
>225296-Grey-Fox_2993
CCTAGCCTTGACCATATGAATTCCCCTCCCCATACCCTACCCACTCATTAACATAAACTTAGGGGTACTATTTATACTAG
>225296-Grey-Fox_3034
CACTCATTAACATAAACTTAGGGGTACTATTTATACTAGCAATATCAAGCCTCGCCGTATATTCTATCCTCTGATCAGGG
>225296-Grey-Fox_3075
ATATCAAGCCTCGCCGTATATTCTATCCTCTGATCAGGGTGGGCCTCTAACTCTAAATACGCCCTAATTGGAGCTCTCCG
>225296-Grey-Fox_3116
GGCCTCTAACTCTAAATACGCCCTAATTGGAGCTCTCCGAGCCGTAGCCCAGACAATCTCGTACGAAGTTACGCTAGCAA
>225296-Grey-Fox_3157
CCGTAGCCCAGACAATCTCGTACGAAGTTACGCTAGCAATCATCCTCCTCTCCGTCTTACTAATAAACGGATCTTTCACA
>225296-Grey-Fox_3198
ATCCTCCTCTCCGTCTTACTAATAAACGGATCTTTCACACTGTCCACACTTATTATCACTCAAGAACACATATGATTGAT
>225296-Grey-Fox_3239
GTCCACACTTATTATCACTCAAGAACACATATGATTGATCCTCCCCGCCTGACCCCTAGCTATAATATGATTCATCTCCA
>225296-Grey-Fox_3280
TCCCCGCCTGACCCCTAGCTATAATATGATTCATCTCCACCTTGGCAGAAACAAACCGAGCCCCTTTTGATTTAACAGAG
>225296-Grey-Fox_3321
TTGGCAGAAACAAACCGAGCCCCTTTTGATTTAACAGAGGGAGAGTCAGAGTTGGTCTCTGGGTTCAACGTAGAATATGC
>225296-Grey-Fox_3362
AGAGTCAGAGTTGGTCTCTGGGTTCAACGTAGAATATGCAGCAGGTCCATTCGCCCTATTTTTCCTGGCAGAATACGCTA
>225296-Grey-Fox_3403
CAGGTCCATTCGCCCTATTTTTCCTGGCAGAATACGCTAACATCATCATAATAAATATCCTCACCACCATCCTATTTTTC
>225296-Grey-Fox_3444
ATCATCATAATAAATATCCTCACCACCATCCTATTTTTCGGCGCATTCCACAACCCGCTCATGCCGGAACTCTACTCCAT
>225296-Grey-Fox_3485
CGCATTCCACAACCCGCTCATGCCGGAACTCTACTCCATCAACTTCACTGTTAAAACCCTTCTCTTAACCACCTCCTTCT
>225296-Grey-Fox_3526
ACTTCACTGTTAAAACCCTTCTCTTAACCACCTCCTTCTTATGAATTCGAGCATCATACCCTCGATTCCGCTACGACCAA
>225296-Grey-Fox_3567
TGAATTCGAGCATCATACCCTCGATTCCGCTACGACCAACTAATGCACTTACTATGAAAAAATTTCCTGCCATTAACCTT
>225296-Grey-Fox_3608
AATGCACTTACTATGAAAAAATTTCCTGCCATTAACCTTGGCCCTATGCATATGACACGTCTCCTTACCCATTATCACTG
>225296-Grey-Fox_3649
CCCTATGCATATGACACGTCTCCTTACCCATTATCACTGCAAGCATCCCACCCCAAACATAAGAAATATGTCTGATAAAA
>225296-Grey-Fox_3690
AGCATCCCACCCCAAACATAAGAAATATGTCTGATAAAAGAGTTACTTTGATAGAGTAAATAATAGAGGTTCAAATCCTC
>225296-Grey-Fox_3731
GTTACTTTGATAGAGTAAATAATAGAGGTTCAAATCCTCTTATTTCTAGAATAATAGGTCTCGAACCTAATCCTAAGAAT
>225296-Grey-Fox_3772
ATTTCTAGAATAATAGGTCTCGAACCTAATCCTAAGAATTCAAAGATCTTCGTGCTACCAAAATTACACCATATTCTACA
>225296-Grey-Fox_3813
AAAGATCTTCGTGCTACCAAAATTACACCATATTCTACAGTAAGGTCAGCTAAATTAAGCTATCGGGCCCATACCCCGAA
>225296-Grey-Fox_3854
AAGGTCAGCTAAATTAAGCTATCGGGCCCATACCCCGAAAATGTTGGTTTATATCCTTCCCGTACTAATAAAACCCCCAA
>225296-Grey-Fox_3895
TGTTGGTTTATATCCTTCCCGTACTAATAAAACCCCCAATTCTCATTGCCATCATAACAACCGTCATAACTGGAACCATT
>225296-Grey-Fox_3936
CTCATTGCCATCATAACAACCGTCATAACTGGAACCATTATCGTCACATTTAGCTCCCACTGATTGTTGATCTGAATTGG
>225296-Grey-Fox_3977
CGTCACATTTAGCTCCCACTGATTGTTGATCTGAATTGGATTTGAAATAAACATGCTGGCTATCATTCCCATCCTAATAA
>225296-Grey-Fox_4018
TTGAAATAAACATGCTGGCTATCATTCCCATCCTAATAAAAAAGTTCAACCCACGAGCTATAGAAGCATCTACTAAGTAT
>225296-Grey-Fox_4059
AAGTTCAACCCACGAGCTATAGAAGCATCTACTAAGTATTTCCTCACGCAAGCCACCGCTTCCATATTACTAATAATAGG
>225296-Grey-Fox_4100
CCTCACGCAAGCCACCGCTTCCATATTACTAATAATAGGGGTCACCATTAACCTTTTATGCTCTGGCCAGTGGGTAATTT
>225296-Grey-Fox_4141
TCACCATTAACCTTTTATGCTCTGGCCAGTGGGTAATTTCCAAAGTATCGAGCCCAATTGCATCCATCATAATAACCATT
>225296-Grey-Fox_4182
AAAGTATCGAGCCCAATTGCATCCATCATAATAACCATTGCCCTAACAATAAAACTGGGACTATCCCCGTTCCATTTCTG
>225296-Grey-Fox_4223
CCTAACAATAAAACTGGGACTATCCCCGTTCCATTTCTGAGTTCCTGAAGTAACACAAGGAATCTCCCTCACATCGGGCA
>225296-Grey-Fox_4264
TTCCTGAAGTAACACAAGGAATCTCCCTCACATCGGGCATGATCCTATTAACGTGACAAAAAATCGCACCAATGTCCGTT
>225296-Grey-Fox_4305
ATCCTATTAACGTGACAAAAAATCGCACCAATGTCCGTTCTATACCAAATCTCCCCCTCAATCAACTCTGATCTATTAAC
>225296-Grey-Fox_4346
ATACCAAATCTCCCCCTCAATCAACTCTGATCTATTAACACTAATGGCCCTAACATCCGTCCTAGTTGGAGGCTGAGGCG
>225296-Grey-Fox_4387
TAATGGCCCTAACATCCGTCCTAGTTGGAGGCTGAGGCGGACTAAACCAAACACAATTACGAAAAATTATAGCATACTCC
>225296-Grey-Fox_4428
CTAAACCAAACACAATTACGAAAAATTATAGCATACTCCTCCATCGCCCATATAGGCTGAATAACCGCAGTCATCATTTA
>225296-Grey-Fox_4469
CATCGCCCATATAGGCTGAATAACCGCAGTCATCATTTACAACCCTACAATAATGATCCTAAACCTAACCCTATACATCT
>225296-Grey-Fox_4510
ACCCTACAATAATGATCCTAAACCTAACCCTATACATCTTAATAACTCTATCAACATTCACATTGTTCTTAATACACTCA
>225296-Grey-Fox_4551
ATAACTCTATCAACATTCACATTGTTCTTAATACACTCATCCACCACAACCCTATCCCTTTCCCACACATGAAATAAATT
>225296-Grey-Fox_4592
CACCACAACCCTATCCCTTTCCCACACATGAAATAAATTCCCCTTAATTACCTCTATCATCCTACTCCTAATGCTATCCT
>225296-Grey-Fox_4633
CCTTAATTACCTCTATCATCCTACTCCTAATGCTATCCTTAGGAGGACTACCACCACTATCCGGCTTTGCCCCCAAATGG
>225296-Grey-Fox_4674
GGAGGACTACCACCACTATCCGGCTTTGCCCCCAAATGGATAATCATTCAAGAACTGACAAAAAATGATATAATCATCCT
>225296-Grey-Fox_4715
AATCATTCAAGAACTGACAAAAAATGATATAATCATCCTCCCAACAACGATGGCCATTACCGCTCTACTCAATCTATACT
>225296-Grey-Fox_4756
CAACAACGATGGCCATTACCGCTCTACTCAATCTATACTTCTACATACGACTAACATACAGCACCGCACTTACCATATTC
>225296-Grey-Fox_4797
TACATACGACTAACATACAGCACCGCACTTACCATATTCCCGTCCGCGAATAACATAAAAATAAAATGACAGTTTGACTA
>225296-Grey-Fox_4838
GTCCGCGAATAACATAAAAATAAAATGACAGTTTGACTATACAAAAAAAACGGCCCTACTATCCCCTATAATCATCACTT
>225296-Grey-Fox_4879
CAAAAAAAACGGCCCTACTATCCCCTATAATCATCACTTCCACTATATTACTCCCACTAACACCTATACTATCAATCTTG
>225296-Grey-Fox_4920
ACTATATTACTCCCACTAACACCTATACTATCAATCTTGGACTAGAGGTTTAGGCTAAACCAGACCGAGAGCCTTCAAAG
>225296-Grey-Fox_4961
CTAGAGGTTTAGGCTAAACCAGACCGAGAGCCTTCAAAGCTCTAAGCAAGTACGATATACTTAACCTCTGATAAAGACTC
>225296-Grey-Fox_5002
CTAAGCAAGTACGATATACTTAACCTCTGATAAAGACTCTAAGGACTGCAAGAATCTATCCTACATCAATTGAATGCAAA
>225296-Grey-Fox_5043
AGGACTGCAAGAATCTATCCTACATCAATTGAATGCAAATCAAACACTTTAATTAAGCTAAGTCCTCACTAGATTGGTGG
>225296-Grey-Fox_5084
AAACACTTTAATTAAGCTAAGTCCTCACTAGATTGGTGGGCTTCCATCCCACGAAATTTTAGTTAACAGCTAAATACCCT
>225296-Grey-Fox_5125
TTCCATCCCACGAAATTTTAGTTAACAGCTAAATACCCTAACAACTGGCTTCAATCTACCTTCTCCCGCCGCGTAGGAAA
>225296-Grey-Fox_5166
CAACTGGCTTCAATCTACCTTCTCCCGCCGCGTAGGAAAAAAAGGCGGGAGAAGCCCCGGCGGCGTCTAGGCTGCTTCTT
>225296-Grey-Fox_5207
AAGGCGGGAGAAGCCCCGGCGGCGTCTAGGCTGCTTCTTCGAATTTGCAATTCAATATGAATAATTCACCACGGGGCTTG
>225296-Grey-Fox_5248
AATTTGCAATTCAATATGAATAATTCACCACGGGGCTTGGTAAAAGGaGGATTTTAACCCACATTCTTAGATTTACAGTC
>225296-Grey-Fox_5289
AAAAGGaGGATTTTAACCCACATTCTTAGATTTACAGTCTAATGCTTTTATCAGCCATTTTACCTATGTTCATTAATCGA
>225296-Grey-Fox_5330
ATGCTTTTATCAGCCATTTTACCTATGTTCATTAATCGATGATTGTTCTCTACTAACCATAAAGACATTGGCACTTTATA
>225296-Grey-Fox_5371
ATTGTTCTCTACTAACCATAAAGACATTGGCACTTTATATCTATTATTTGGGGCATGAGCCGGCATGGTAGGTACCGCCC
>225296-Grey-Fox_5412
TATTATTTGGGGCATGAGCCGGCATGGTAGGTACCGCCCTGAGCCTCCTTATCCGAGCCGAATTAGGTCAGCCTGGTACC
>225296-Grey-Fox_5453
AGCCTCCTTATCCGAGCCGAATTAGGTCAGCCTGGTACCTTATTAGGAGACGATCAAATTTATAATGTAATCGTAACCGC
>225296-Grey-Fox_5494
ATTAGGAGACGATCAAATTTATAATGTAATCGTAACCGCCCATGCTTTCGTAATGATTTTTTTCATGGTCATACCCATTA
>225296-Grey-Fox_5535
ATGCTTTCGTAATGATTTTTTTCATGGTCATACCCATTATGATTGGAGGATTTGGAAATTGACTAGTTCCGCTGATAATT
>225296-Grey-Fox_5576
ATTGGAGGATTTGGAAATTGACTAGTTCCGCTGATAATTGGCGCTCCGGACATGGCCTTTCCCCGGATAAACAATATAAG
>225296-Grey-Fox_5617
CGCTCCGGACATGGCCTTTCCCCGGATAAACAATATAAGCTTTTGACTGCTCCCTCCATCCTTCCTTTTACTATTAGCAT
>225296-Grey-Fox_5658
TTTGACTGCTCCCTCCATCCTTCCTTTTACTATTAGCATCTTCTATAGTGGAAGCGGGTGCAGGAACAGGATGGACCGTA
>225296-Grey-Fox_5699
TCTATAGTGGAAGCGGGTGCAGGAACAGGATGGACCGTATATCCACCGCTAGCTGGTAACCTAGCCCACGCAGGAGCATC
>225296-Grey-Fox_5740
TCCACCGCTAGCTGGTAACCTAGCCCACGCAGGAGCATCAGTGGATCTTACAATCTTCTCCTTACATCTAGCTGGGGTGT
>225296-Grey-Fox_5781
TGGATCTTACAATCTTCTCCTTACATCTAGCTGGGGTGTCCTCAATTCTAGGGGCAATTAACTTCATTACGACTATCATT
>225296-Grey-Fox_5822
TCAATTCTAGGGGCAATTAACTTCATTACGACTATCATTAATATAAAACCCCCTGCTATATCTCAGTACCAAACTCCTCT
>225296-Grey-Fox_5863
TATAAAACCCCCTGCTATATCTCAGTACCAAACTCCTCTATTCGTATGGTCCGTACTAATCACAGCAGTTTTACTACTTC
>225296-Grey-Fox_5904
TCGTATGGTCCGTACTAATCACAGCAGTTTTACTACTTCTATCACTACCCGTGTTGGCTGCCGGAATTACCATACTCTTG
>225296-Grey-Fox_5945
TCACTACCCGTGTTGGCTGCCGGAATTACCATACTCTTGACGGACCGAAACCTTAACACAACGTTCTTCGACCCTGCTGG
>225296-Grey-Fox_5986
GGACCGAAACCTTAACACAACGTTCTTCGACCCTGCTGGaGGAGGGGATCCAATTTTATACCAACACCTATTCTGATTTT
>225296-Grey-Fox_6027
GAGGGGATCCAATTTTATACCAACACCTATTCTGATTTTTCGGGCATCCTGAGGTCTATATCCTAATCCTGCCTGGATTC
>225296-Grey-Fox_6068
GGGCATCCTGAGGTCTATATCCTAATCCTGCCTGGATTCGGAATAATTTCTCACATTGTAACCTACTACTCAGGGAAGAA
>225296-Grey-Fox_6109
AATAATTTCTCACATTGTAACCTACTACTCAGGGAAGAAAGAACCTTTCGGTTATATGGGAATGGTCTGAGCCATAATAT
>225296-Grey-Fox_6150
AACCTTTCGGTTATATGGGAATGGTCTGAGCCATAATATCTATTGGATTCTTGGGCTTTATCGTATGGGCTCACCATATG
>225296-Grey-Fox_6191
ATTGGATTCTTGGGCTTTATCGTATGGGCTCACCATATGTTTACCGTTGGAATGGACGTAGACACACGAGCATACTTCAC
>225296-Grey-Fox_6232
TACCGTTGGAATGGACGTAGACACACGAGCATACTTCACGTCTGCTACAATAATTATCGCCATTCCTACAGGGGTAAAAG
>225296-Grey-Fox_6273
CTGCTACAATAATTATCGCCATTCCTACAGGGGTAAAAGTATTTAGCTGATTAGCAACACTTCATGGAGGTAATATTAAA
>225296-Grey-Fox_6314
TTTAGCTGATTAGCAACACTTCATGGAGGTAATATTAAATGATCCCCGGCCATACTATGGGCTCTAGGATTTATTTTCTT
>225296-Grey-Fox_6355
ATCCCCGGCCATACTATGGGCTCTAGGATTTATTTTCTTGTTCACAGTAGGTGGACTGACAGGTATCGTTTTAGCTAACT
>225296-Grey-Fox_6396
TCACAGTAGGTGGACTGACAGGTATCGTTTTAGCTAACTCGTCACTAGACATCGTTCTTCACGATACATATTACGTTGTA
>225296-Grey-Fox_6437
TCACTAGACATCGTTCTTCACGATACATATTACGTTGTAGCCCATTTTCACTACGTGCTCTCAATAGGAGCAGTTTTCGC
>225296-Grey-Fox_6478
CCATTTTCACTACGTGCTCTCAATAGGAGCAGTTTTCGCTATTATGGGTGGATTCGCTCATTGATTCCCCCTATTCTCGG
>225296-Grey-Fox_6519
TTATGGGTGGATTCGCTCATTGATTCCCCCTATTCTCGGGTTATACTCTCAATGATACCTGAGCAAAAGTCCACTTCACG
>225296-Grey-Fox_6560
TATACTCTCAATGATACCTGAGCAAAAGTCCACTTCACGATCATATTCGTAGGGGTTAACATGACCTTCTTTCCCCAGCA
>225296-Grey-Fox_6601
CATATTCGTAGGGGTTAACATGACCTTCTTTCCCCAGCATTTCCTAGGACTATCTGGGATACCTCGACGATACTCCGATT
>225296-Grey-Fox_6642
TCCTAGGACTATCTGGGATACCTCGACGATACTCCGATTACCCGGACGCGTATACCACCTGAAACACCGTCTCCTCTATA
>225296-Grey-Fox_6683
CCGGACGCGTATACCACCTGAAACACCGTCTCCTCTATAGGCTCGTTTATTTCACTCACAGCGGTTATACTTATAATTTT
>225296-Grey-Fox_6724
CTCGTTTATTTCACTCACAGCGGTTATACTTATAATTTTTATGATCTGAGAGGCCTTTGCATCAAAGCGGGAAGTAGCAA
>225296-Grey-Fox_6765
TGATCTGAGAGGCCTTTGCATCAAAGCGGGAAGTAGCAATAGTGGAACTCACAACCACTAATATTGAATGGTTGCACGGG
>225296-Grey-Fox_6806
GTGGAACTCACAACCACTAATATTGAATGGTTGCACGGGTGTCCCCCTCCCTATCACACATTTGAAGAGCCTGCGTACGT
>225296-Grey-Fox_6847
TCCCCCTCCCTATCACACATTTGAAGAGCCTGCGTACGTCATTCAAAAATAAGAAAGGAAGGAATCGAACCCTCTAAAAC
>225296-Grey-Fox_6888
TTCAAAAATAAGAAAGGAAGGAATCGAACCCTCTAAAACTGGTTTCAAGCCAATGCCATAACCATTATGTCTTTCTCAAT
>225296-Grey-Fox_6929
GTTTCAAGCCAATGCCATAACCATTATGTCTTTCTCAATCAGGAGGTATTAGTAAAACATTACATGACTTTGTCAAAGTT
>225296-Grey-Fox_6970
GGAGGTATTAGTAAAACATTACATGACTTTGTCAAAGTTAAATTATAGGTGAGACCCCTATATATCTCTATGGCGTACCC
>225296-Grey-Fox_7011
ATTATAGGTGAGACCCCTATATATCTCTATGGCGTACCCTTTTCAACTCGGATTACAGGACGCAACCTCCCCTATCATAG
>225296-Grey-Fox_7052
TTCAACTCGGATTACAGGACGCAACCTCCCCTATCATAGAGGAGTTACTTCATTTTCATGACCATACGCTAATAATCGTA
>225296-Grey-Fox_7093
GAGTTACTTCATTTTCATGACCATACGCTAATAATCGTATTTTTAATCAGCTCATTAGTCCTTTATATCATCTCACTAAT
>225296-Grey-Fox_7134
TTTAATCAGCTCATTAGTCCTTTATATCATCTCACTAATATTAACTACTAAACTCACTCACACAAGTACGATAGACGCGC
>225296-Grey-Fox_7175
TAACTACTAAACTCACTCACACAAGTACGATAGACGCGCAAGAAGTAGAAACAGTCTGAACTATTCTACCAGCTATTATC
>225296-Grey-Fox_7216
GAAGTAGAAACAGTCTGAACTATTCTACCAGCTATTATCCTTATCCTAATTGCACTACCCTCACTCCGAATCCTGTATAT
>225296-Grey-Fox_7257
cATCCTAATTGCACTACCCTCACTCCGAATCCTGTATATAATAGACGAAATTAATAATCCTTCCCTAACCGTAAAAACAA
>225296-Grey-Fox_7298
TAGACGAAATTAATAATCCTTCCCTAACCGTAAAAACAATGGGCCACCAGTGGTACTGGAGCTATGAATACACAGACTAC
>225296-Grey-Fox_7339
GGCCACCAGTGGTACTGGAGCTATGAATACACAGACTACGAAGACCTAAATTTTGACTCTTACATAATTCCTACGCAAGA
>225296-Grey-Fox_7380
AGACCTAAATTTTGACTCTTACATAATTCCTACGCAAGAACTAAAACCAGGAGAACTACGACTATTAGAAGTCGACAACC
>225296-Grey-Fox_7421
TAAAACCAGGAGAACTACGACTATTAGAAGTCGACAACCGAGTTGTTCTCCCAATAGAAATGACCGTCCGAATGCTTATC
>225296-Grey-Fox_7462
GTTGTTCTCCCAATAGAAATGACCGTCCGAATGCTTATCTCCTCAGAAGACGTATTACACTCGTGAGCCGTTCCATCACT
>225296-Grey-Fox_7503
CTCAGAAGACGTATTACACTCGTGAGCCGTTCCATCACTAGGCTTAAAAACCGACGCAATCCCAGGACGATTGAACCAAA
>225296-Grey-Fox_7544
GCTTAAAAACCGACGCAATCCCAGGACGATTGAACCAAACTACTTTAATAGCTATGCGACCAGGCCTATACTACGGCCAA
>225296-Grey-Fox_7585
ACTTTAATAGCTATGCGACCAGGCCTATACTACGGCCAATGCTCTGAAATTTGCGGATCCAACCACAGCTTTATGCCCAT
>225296-Grey-Fox_7626
CTCTGAAATTTGCGGATCCAACCACAGCTTTATGCCCATCGTTCTTGAAATAGTCCCCCTGTCCTACTTCGAAACCTGAT
>225296-Grey-Fox_7667
TTCTTGAAATAGTCCCCCTGTCCTACTTCGAAACCTGATCTGCCCTAATGGTATAACATAGACAAGTCTTACTCATTGAG
>225296-Grey-Fox_7708
GCCCTAATGGTATAACATAGACAAGTCTTACTCATTGAGAAGCTATACAGCATTAACCTTTTAAGTTAAAGACTGAGAGT
>225296-Grey-Fox_7749
GCTATACAGCATTAACCTTTTAAGTTAAAGACTGAGAGTTTTAATCTCTCCTCAATGAAATGCCACAGCTAAACACATCC
>225296-Grey-Fox_7790
TAATCTCTCCTCAATGAAATGCCACAGCTAAACACATCCACCTGATTTATTACAATCATTTCAATAATTATTACTCTCTT
>225296-Grey-Fox_7831
CTGATTTATTACAATCATTTCAATAATTATTACTCTCTTCATTTTATTTCAACTGAAAGTTTCAAAACACTGTTACCCGA
>225296-Grey-Fox_7872
TTTTATTTCAACTGAAAGTTTCAAAACACTGTTACCCGAAGAATCCCGAACTCAAACCTACTGAGAAAGTCAACCAGTAC
>225296-Grey-Fox_7913
AATCCCGAACTCAAACCTACTGAGAAAGTCAACCAGTACATTCCTTGAGAAAACAAATGAACGAAAATCTATTCGCCTCT
>225296-Grey-Fox_7954
TCCTTGAGAAAACAAATGAACGAAAATCTATTCGCCTCTTTCGCTACCCCATCAATAATAGGCTTACCCATTGTGGTATT
>225296-Grey-Fox_7995
CGCTACCCCATCAATAATAGGCTTACCCATTGTGGTATTAATTGTTATGTTCCCATCCGTCTTATTCCCATCTCCCAATC
>225296-Grey-Fox_8036
TTGTTATGTTCCCATCCGTCTTATTCCCATCTCCCAATCGCCTAATCAATAACCGACTAATCTCTATCCAACAGTGGTTG
>225296-Grey-Fox_8077
CTAATCAATAACCGACTAATCTCTATCCAACAGTGGTTGATTCAATTAACATCTAAACAAATACTAGCAATACACAACCA
>225296-Grey-Fox_8118
TCAATTAACATCTAAACAAATACTAGCAATACACAACCAAAAAGGGCAAACCTGGGCTCTCATACTAATATCGCTAATCC
>225296-Grey-Fox_8159
AAGGGCAAACCTGGGCTCTCATACTAATATCGCTAATCCTATTTATCGGCTCAACTAATCTGCTCGGCCTTCTGCCTCAC
>225296-Grey-Fox_8200
TTTATCGGCTCAACTAATCTGCTCGGCCTTCTGCCTCACTCATTCACACCCACAACACAATTGTCTATAAATCTGGGAAT
>225296-Grey-Fox_8241
ATTCACACCCACAACACAATTGTCTATAAATCTGGGAATAGCAATCCCCTTGTGAGCGGGGACCGTGATCACAGGCTTTC
>225296-Grey-Fox_8282
CAATCCCCTTGTGAGCGGGGACCGTGATCACAGGCTTTCGTTATAAGACTAAGGCGTCTCTAGCACACTTTTTACCACAA
>225296-Grey-Fox_8323
TATAAGACTAAGGCGTCTCTAGCACACTTTTTACCACAAGGTACACCCCTCCCCCTAATTCCAATATTGGTAATCATTGA
>225296-Grey-Fox_8364
TACACCCCTCCCCCTAATTCCAATATTGGTAATCATTGAAACAATTAGCCTATTTATTCAACCTATGGCCCTAGCTGTAC
>225296-Grey-Fox_8405
CAATTAGCCTATTTATTCAACCTATGGCCCTAGCTGTACGACTAACAGCTAATATTACCGCAGGACATCTCCTAATTCAT
>225296-Grey-Fox_8446
CTAACAGCTAATATTACCGCAGGACATCTCCTAATTCATCTGATTGGaGGAGCCACCTTAGCCTTAATTAATATTAGCAC
>225296-Grey-Fox_8487
GATTGGaGGAGCCACCTTAGCCTTAATTAATATTAGCACTACCACAGCCTTCATTACTTTTATCATTCTAATTCTCCTCA
>225296-Grey-Fox_8528
CCACAGCCTTCATTACTTTTATCATTCTAATTCTCCTCACCATTCTTGAGTTCGCTGTTGCCCTGATTCAAGCCTACGTT
>225296-Grey-Fox_8569
ATTCTTGAGTTCGCTGTTGCCCTGATTCAAGCCTACGTTTTCACACTACTGGTAAGTCTATACTTACATGACAACACCTA
>225296-Grey-Fox_8610
CACACTACTGGTAAGTCTATACTTACATGACAACACCTAATGACCCACCAAACCCATGCCTACCACATAGTCAATCCGAG
>225296-Grey-Fox_8651
GACCCACCAAACCCATGCCTACCACATAGTCAATCCGAGCCCATGACCACTAACAGGAGCTCTCTCCGCCCTCCTAATAA
>225296-Grey-Fox_8692
CATGACCACTAACAGGAGCTCTCTCCGCCCTCCTAATAACATCAGGCCTCATCATATGATTTCACTATAACTCGGCATCC
>225296-Grey-Fox_8733
TCAGGCCTCATCATATGATTTCACTATAACTCGGCATCCCTACTTATATTAGGACTCACAACTAATGTGTTAACTATATA
>225296-Grey-Fox_8774
ACTTATATTAGGACTCACAACTAATGTGTTAACTATATATCAATGGTGGCGAGATGTAGTCCGAGAGGGCACATTCCAAG
>225296-Grey-Fox_8815
AATGGTGGCGAGATGTAGTCCGAGAGGGCACATTCCAAGGACATCACACGTCTATCGTACAGAAGGGATTACGCTACGGA
>225296-Grey-Fox_8856
CATCACACGTCTATCGTACAGAAGGGATTACGCTACGGAATAGTCCTTTTCATCGTGTCGGAAGTGTTTTTCTTCGCAGG
>225296-Grey-Fox_8897
AGTCCTTTTCATCGTGTCGGAAGTGTTTTTCTTCGCAGGATTCTTCTGAGCCTTCTACCATTCCAGCCTGGCCCCAACCC
>225296-Grey-Fox_8938
TCTTCTGAGCCTTCTACCATTCCAGCCTGGCCCCAACCCCCGAGCTCGGaGGTTGCTGGCCGCCTACCGGCATCGTTCCT
>225296-Grey-Fox_8979
GAGCTCGGaGGTTGCTGGCCGCCTACCGGCATCGTTCCTCTAAACCCATTAGAAGTCCCCTTACTTAATACCTCTGTACT
>225296-Grey-Fox_9020
AAACCCATTAGAAGTCCCCTTACTTAATACCTCTGTACTCCTGGCCTCAGGAGTCTCAATTACTTGAGCTCACCATAGTC
>225296-Grey-Fox_9061
TGGCCTCAGGAGTCTCAATTACTTGAGCTCACCATAGTCTAATAGAAGGGAATCGAAAACATATACTCCAGGCCTTATTC
>225296-Grey-Fox_9102
ATAGAAGGGAATCGAAAACATATACTCCAGGCCTTATTCATCACGATCTCTTTAGGCGTGTATTTTACGCTACTCCAGGC
>225296-Grey-Fox_9143
CACGATCTCTTTAGGCGTGTATTTTACGCTACTCCAGGCATCCGAATACTATGAAACATCATTCACAATTTCCGACGGAG
>225296-Grey-Fox_9184
CCGAATACTATGAAACATCATTCACAATTTCCGACGGAGTTTACGGATCTACCTTTTTTATAGCCACAGGATTCCACGGA
>225296-Grey-Fox_9225
TACGGATCTACCTTTTTTATAGCCACAGGATTCCACGGACTGCACGTAATCATCGGTTCAACATTCCTTATCGTGTGTTT
>225296-Grey-Fox_9266
GCACGTAATCATCGGTTCAACATTCCTTATCGTGTGTTTTCTCCGACAATTATATTATCACTTTACATCCAGCCACCACT
>225296-Grey-Fox_9307
TCCGACAATTATATTATCACTTTACATCCAGCCACCACTTCGGATTCGAAGCTGCCGCATGATATTGACACTTTGTCGAT
>225296-Grey-Fox_9348
GGATTCGAAGCTGCCGCATGATATTGACACTTTGTCGATGTAGTATGATTATTCCTATACGTTTCTATTTATTGATGAGG
>225296-Grey-Fox_9389
AGTATGATTATTCCTATACGTTTCTATTTATTGATGAGGATCATGCTTCCTTAGTATAACCAGTACGGTTGACTTCCAAT
>225296-Grey-Fox_9430
CATGCTTCCTTAGTATAACCAGTACGGTTGACTTCCAATCAACTAGTCTCAGACAGATCTGAGAAGAAGTAATAAACATA
>225296-Grey-Fox_9471
ACTAGTCTCAGACAGATCTGAGAAGAAGTAATAAACATAATAATAACACTAACAACCAACGTAGTTTTGGCATCTCTGCT
>225296-Grey-Fox_9512
AATAACACTAACAACCAACGTAGTTTTGGCATCTCTGCTCGTAATAATTGCATTTTGACTCCCCCAACTAAATATCTACG
>225296-Grey-Fox_9553
TAATAATTGCATTTTGACTCCCCCAACTAAATATCTACGCAGACAAAACAAGTCCTTACGAATGCGGCTTTGACCCCATG
>225296-Grey-Fox_9594
GACAAAACAAGTCCTTACGAATGCGGCTTTGACCCCATGGGGTCCGCACGCCTACCTTTCTCAATAAAATTCTTTCTGGT
>225296-Grey-Fox_9635
GTCCGCACGCCTACCTTTCTCAATAAAATTCTTTCTGGTTGCCATCACATTTTTACTATTTGATTTAGAAATCGCTTTAC
>225296-Grey-Fox_9676
CCATCACATTTTTACTATTTGATTTAGAAATCGCTTTACTACTCCCGCTCCCCTGAGCATCGCAGACCAACAAGCTAACA
>225296-Grey-Fox_9717
CTCCCGCTCCCCTGAGCATCGCAGACCAACAAGCTAACAACAATACTTATTATAGCACTTCTTCTTATTTCTATTTTAGC
>225296-Grey-Fox_9758
AATACTTATTATAGCACTTCTTCTTATTTCTATTTTAGCTGCGAGCTTAGCCTACGAATGAGCCGAAAAAGGACTGGAAT
>225296-Grey-Fox_9799
CGAGCTTAGCCTACGAATGAGCCGAAAAAGGACTGGAATGGACTGAATATGATAATTAGTTTAAACCTAAAACAAATGAT
>225296-Grey-Fox_9840
ACTGAATATGATAATTAGTTTAAACCTAAAACAAATGATTTCGACTCATTAGACTATGATTCAACTCATAATTATCACAT
>225296-Grey-Fox_9881
CGACTCATTAGACTATGATTCAACTCATAATTATCACATGTCCATAGTATATATTAATATCTTCCTGGCGTTCATTCTTT
>225296-Grey-Fox_9922
CCATAGTATATATTAATATCTTCCTGGCGTTCATTCTTTCCTTGATGGGCATACTCATCTATCGATCACACCTAATGTCC
>225296-Grey-Fox_9963
TTGATGGGCATACTCATCTATCGATCACACCTAATGTCCTCCCTACTATGCTTAGAGGGCATAATGCTGTCACTATTTGT
>225296-Grey-Fox_10004
CCTACTATGCTTAGAGGGCATAATGCTGTCACTATTTGTAATAATATCTGTTACCATCCTGAACAACCACCTCACACTGG
>225296-Grey-Fox_10045
TAATATCTGTTACCATCCTGAACAACCACCTCACACTGGCCAGCATGATACCAATTGTACTACTAGTATTTGCCGCCTGC
>225296-Grey-Fox_10086
AGCATGATACCAATTGTACTACTAGTATTTGCCGCCTGCGAAGCGGCATTAGGACTATCCCTACTAGTAATAGTGTCTAA
>225296-Grey-Fox_10127
AGCGGCATTAGGACTATCCCTACTAGTAATAGTGTCTAATACTTATGGGACTGATTATGTACAAAACCTTAACCTCTTAC
>225296-Grey-Fox_10168
CTTATGGGACTGATTATGTACAAAACCTTAACCTCTTACAATGCTAAAAATTATCATCCCCACCATTATACTTATTCCCC
>225296-Grey-Fox_10209
TGCTAAAAATTATCATCCCCACCATTATACTTATTCCCCTAACATGAATATCAAAACCTAATATAATCTGAATCAATACA
>225296-Grey-Fox_10250
ACATGAATATCAAAACCTAATATAATCTGAATCAATACAACAGCACATAGCCTACTGATCAGTTTAATCAGCTTGTCTTA
>225296-Grey-Fox_10291
AGCACATAGCCTACTGATCAGTTTAATCAGCTTGTCTTACCTTAATCAACCGAGTGATAATACTCTAAACTTCTCGTTAC
>225296-Grey-Fox_10332
TTAATCAACCGAGTGATAATACTCTAAACTTCTCGTTACTCTTTTTCTCTGATTCCTTATCGGCACCCTTACTTGCACTT
>225296-Grey-Fox_10373
TTTTTCTCTGATTCCTTATCGGCACCCTTACTTGCACTTACAACATGACTCCTCCCTCTTATACTTATAGCGAGTCAATT
>225296-Grey-Fox_10414
AACATGACTCCTCCCTCTTATACTTATAGCGAGTCAATTCCACCTATCGAAAGAACTACCAACCCGAAAAAAACTATATT
>225296-Grey-Fox_10455
ACCTATCGAAAGAACTACCAACCCGAAAAAAACTATATTTATCAATACTAATCCTCCTCCAGCTATTCCTAATCATGACC
>225296-Grey-Fox_10496
TCAATACTAATCCTCCTCCAGCTATTCCTAATCATGACCTTTACCGCCACGGAGTTAATTCTTTTTTATATCCTATTTGA
>225296-Grey-Fox_10537
TACCGCCACGGAGTTAATTCTTTTTTATATCCTATTTGAAGCAACACTAATCCCGACTCTTATTATTATTACCCGATGGG
>225296-Grey-Fox_10578
CAACACTAATCCCGACTCTTATTATTATTACCCGATGGGGAAACCAGACCGAACGACTGAATGCAGGACTATACTTCCTG
>225296-Grey-Fox_10619
AACCAGACCGAACGACTGAATGCAGGACTATACTTCCTGTTCTACACCTTAATAGGGTCTTTACCACTTCTAGTAGCACT
>225296-Grey-Fox_10660
CTACACCTTAATAGGGTCTTTACCACTTCTAGTAGCACTACTTCATATTCAAAACACCATGGGTTCCCTGAACCTCCTTA
>225296-Grey-Fox_10701
TTCATATTCAAAACACCATGGGTTCCCTGAACCTCCTTATAATCCAATACTGAGCTCAACCCCTGCTAGACTCCTGATCT
>225296-Grey-Fox_10742
ATCCAATACTGAGCTCAACCCCTGCTAGACTCCTGATCTAATATTTCCTTATGGCTAGCATGCATGATAGCTTTTATAGT
>225296-Grey-Fox_10783
TATTTCCTTATGGCTAGCATGCATGATAGCTTTTATAGTTAAAATACCCTTATATGGCCTCCACCTGTGACTTCCAAAAG
>225296-Grey-Fox_10824
AAATACCCTTATATGGCCTCCACCTGTGACTTCCAAAAGCACATGTAGAGGCCCCTATTGCCGGCTCCATAGTACTTGCA
>225296-Grey-Fox_10865
CATGTAGAGGCCCCTATTGCCGGCTCCATAGTACTTGCAGCAGTACTCCTAAAACTAGGTGGATACGGTATAATACGAGT
>225296-Grey-Fox_10906
AGTACTCCTAAAACTAGGTGGATACGGTATAATACGAGTTACTACCCTACTAAATCCTCTAACCAACTTTATAGCATATC
>225296-Grey-Fox_10947
CTACCCTACTAAATCCTCTAACCAACTTTATAGCATATCCTTTCATATTATTATCCTTATGAGGTATGATCATAACAAGC
>225296-Grey-Fox_10988
TTCATATTATTATCCTTATGAGGTATGATCATAACAAGCTCCATTTGTCTTCGTCAAACAGACCTAAAATCCTTAATCGC
>225296-Grey-Fox_11029
CATTTGTCTTCGTCAAACAGACCTAAAATCCTTAATCGCGTACTCCTCCGTCAGTCATATAGCACTAGTTATTGTAGCAA
>225296-Grey-Fox_11070
ACTCCTCCGTCAGTCATATAGCACTAGTTATTGTAGCAATTCTCATCCAGACACCATGAAGCTACATAGGAGCCACAGCC
>225296-Grey-Fox_11111
CTCATCCAGACACCATGAAGCTACATAGGAGCCACAGCCCTAATAGTAGCCCACGGCTTAACCTCATCCATACTATTCTG
>225296-Grey-Fox_11152
AATAGTAGCCCACGGCTTAACCTCATCCATACTATTCTGTTTGGCGAACTCGAACTATGAACGAATCCATAGTCGCACTA
>225296-Grey-Fox_11193
TGGCGAACTCGAACTATGAACGAATCCATAGTCGCACTATAATTCTTGCACGAGGACTTCAAACCCTTCTTCCCCTAATA
>225296-Grey-Fox_11234
ATTCTTGCACGAGGACTTCAAACCCTTCTTCCCCTAATAGCAGCCTGATGGCTGCTATCAAGCCTTACAAACCTAGCCAT
>225296-Grey-Fox_11275
AGCCTGATGGCTGCTATCAAGCCTTACAAACCTAGCCATCCCCCCAACAATTAACCTAATCGGGGAGTTATTCGTAATCA
>225296-Grey-Fox_11316
CCCCAACAATTAACCTAATCGGGGAGTTATTCGTAATCATAGCCTCATTCTCATGATCCAACATTACCATTATCTTAATA
>225296-Grey-Fox_11357
GCCTCATTCTCATGATCCAACATTACCATTATCTTAATAGGAACAAACATTATTATCACCGCCCTATATTCCCTCTATAT
>225296-Grey-Fox_11398
AACAAACATTATTATCACCGCCCTATATTCCCTCTATATATTAATCACCACACAACGCGGAAAACACACACACCATGTCA
>225296-Grey-Fox_11439
TAATCACCACACAACGCGGAAAACACACACACCATGTCAAAAACATCAAGCCGTCCTTCACACGAGAAAATGCTCTAATG
>225296-Grey-Fox_11480
AACATCAAGCCGTCCTTCACACGAGAAAATGCTCTAATGGCCCTACACGTAATGCCACTGCTCCTCCTATCTCTCAACCC
>225296-Grey-Fox_11521
CCTACACGTAATGCCACTGCTCCTCCTATCTCTCAACCCAAAGATCATCCTAGGACCCATCTACTGTAGGCATAGTTTAA
>225296-Grey-Fox_11562
AGATCATCCTAGGACCCATCTACTGTAGGCATAGTTTAATAAAAACGTTAGATTGTGAATCTAATAATAAAAGTTCAAAC
>225296-Grey-Fox_11603
AAAACGTTAGATTGTGAATCTAATAATAAAAGTTCAAACCTCTTTGCTTACCGGAAAAGTATTGCAAGAACTGCTAACTC
>225296-Grey-Fox_11644
CTTTGCTTACCGGAAAAGTATTGCAAGAACTGCTAACTCATGCTCCCATGCATAAAAGCATGGCTTTTTCAACTTTTACA
>225296-Grey-Fox_11685
GCTCCCATGCATAAAAGCATGGCTTTTTCAACTTTTACAGGATAAAAGTGATCCGTTGGTCTTAGGAACCAAAAAATTGG
>225296-Grey-Fox_11726
ATAAAAGTGATCCGTTGGTCTTAGGAACCAAAAAATTGGTGCAACTCCAGATAAAAGTAATAAACACATTTGCCTCCTGC
>225296-Grey-Fox_11767
CAACTCCAGATAAAAGTAATAAACACATTTGCCTCCTGCATAGTCACGGCCCTTGCCATACTTACATTACCAATCATCCT
>225296-Grey-Fox_11808
AGTCACGGCCCTTGCCATACTTACATTACCAATCATCCTCTCCCCTACCAAACTCTACAAAGACAAACGGTACCCGCACT
>225296-Grey-Fox_11849
CCCCTACCAAACTCTACAAAGACAAACGGTACCCGCACTATGTGAAAATAGCCACCTCCCACGCATTTATAATCAGCATA
>225296-Grey-Fox_11890
GTGAAAATAGCCACCTCCCACGCATTTATAATCAGCATAATTCCAACTCTAATATTCATCTACTCTGGACAAGAAATAAT
>225296-Grey-Fox_11931
TCCAACTCTAATATTCATCTACTCTGGACAAGAAATAATTATCTCAAACTGACACTGAATGACAATCCAGACTATAAAAT
>225296-Grey-Fox_11972
TCTCAAACTGACACTGAATGACAATCCAGACTATAAAATTATCTATGAGTTTCAAACTAGATTACTTCTCAATAATCTTT
>225296-Grey-Fox_12013
TCTATGAGTTTCAAACTAGATTACTTCTCAATAATCTTTGTACCAGTAGCCCTATTCGTCACATGGTCCATTATAGAATT
>225296-Grey-Fox_12054
ACCAGTAGCCCTATTCGTCACATGGTCCATTATAGAATTTTCCATGTGATACATACACTCAGACCCCTACATCAACCGAT
>225296-Grey-Fox_12095
CCATGTGATACATACACTCAGACCCCTACATCAACCGATTTTTTAAATACCTCCTTATATTCCTCATCACTATAATAATC
>225296-Grey-Fox_12136
TTTAAATACCTCCTTATATTCCTCATCACTATAATAATCCTAGTTACCGCAAACAACATATTTCAATTATTTATTGGCTG
>225296-Grey-Fox_12177
AGTTACCGCAAACAACATATTTCAATTATTTATTGGCTGGGAGGGAGTAGGCATTATATCGTTCCTTCTCATTGGATGAT
>225296-Grey-Fox_12218
AGGGAGTAGGCATTATATCGTTCCTTCTCATTGGATGATGGTATGGTCGGACCGACGCAAACACAGCCGCCCTACAGGCC
>225296-Grey-Fox_12259
TATGGTCGGACCGACGCAAACACAGCCGCCCTACAGGCCATCCTATATAACCGCATCGGGGACGTAGGCTTCATCGCGGC
>225296-Grey-Fox_12300
CCTATATAACCGCATCGGGGACGTAGGCTTCATCGCGGCCATAGCCTGATTCCTACTAAACCTTAATACATGAGATTTAC
>225296-Grey-Fox_12341
TAGCCTGATTCCTACTAAACCTTAATACATGAGATTTACAACAAATTTTTATAATGGCTAACGACAACATCAACCTACCA
>225296-Grey-Fox_12382
CAAATTTTTATAATGGCTAACGACAACATCAACCTACCACTACTCGGTCTACTACTGGCAGCCACTGGTAAATCCGCCCA
>225296-Grey-Fox_12423
ACTCGGTCTACTACTGGCAGCCACTGGTAAATCCGCCCAATTTGGTCTACACCCATGACTTCCTTCCGCTATAGAGGGTC
>225296-Grey-Fox_12464
TTGGTCTACACCCATGACTTCCTTCCGCTATAGAGGGTCCCACCCCCGTGTCGGCCCTACTTCATTCCAGTACAATGGTC
>225296-Grey-Fox_12505
ACCCCCGTGTCGGCCCTACTTCATTCCAGTACAATGGTCGTAGCAGGGGTATTCCTACTAATTCGCTTCCACCCCTTAAT
>225296-Grey-Fox_12546
AGCAGGGGTATTCCTACTAATTCGCTTCCACCCCTTAATAGAACAAAACCAAACTATCCAAACTCTTACCCTTTGCCTGG
>225296-Grey-Fox_12587
AACAAAACCAAACTATCCAAACTCTTACCCTTTGCCTGGGAGCCACCACCACACTATTCACCGCAGTCTGCGCCCTCACA
>225296-Grey-Fox_12628
GCCACCACCACACTATTCACCGCAGTCTGCGCCCTCACACAGAACGATATTAAAAAAATCGTAGCATTTTCTACTTCGAG
>225296-Grey-Fox_12669
GAACGATATTAAAAAAATCGTAGCATTTTCTACTTCGAGCCAACTAGGATTAATGATCGTGACAATCGGCATTAATCAAC
>225296-Grey-Fox_12710
AACTAGGATTAATGATCGTGACAATCGGCATTAATCAACCGTATCTGGCCTTCCTACACATCTGCACTCATGCATTCTTC
>225296-Grey-Fox_12751
cATCTGGCCTTCCTACACATCTGCACTCATGCATTCTTCAAAGCTATACTATTTATGTGTTCAGGATCAATCATCCACAG
>225296-Grey-Fox_12792
AGCTATACTATTTATGTGTTCAGGATCAATCATCCACAGCCTTAATGATGAACAAGACATCCGAAAAATAGGAGGATTAT
>225296-Grey-Fox_12833
TTAATGATGAACAAGACATCCGAAAAATAGGAGGATTATTCAAAACCCTCCCCTTCACCACCACCTCATTAATCATCGGG
>225296-Grey-Fox_12874
AAAACCCTCCCCTTCACCACCACCTCATTAATCATCGGGAGCCTCGCACTAACAGGTATACCTTTTCTCACTGGATTTTA
>225296-Grey-Fox_12915
CCTCGCACTAACAGGTATACCTTTTCTCACTGGATTTTACTCCAAAGACCTAATCATCGAGACCGCCAACACGTCGAATA
>225296-Grey-Fox_12956
CCAAAGACCTAATCATCGAGACCGCCAACACGTCGAATACCAACGCCTGAGCCCTTCTAATTACCCTCGTTGCCACATCC
>225296-Grey-Fox_12997
AACGCCTGAGCCCTTCTAATTACCCTCGTTGCCACATCCTTAACTGCCGCCTACAGCACCCGAATCTTATTCTTTGCGCT
>225296-Grey-Fox_13038
AACTGCCGCCTACAGCACCCGAATCTTATTCTTTGCGCTACTAGGCCAACCTCGTTATGCCCCCGCAGCACTCATCAACG
>225296-Grey-Fox_13079
TAGGCCAACCTCGTTATGCCCCCGCAGCACTCATCAACGAAAATAATCCACTCCTAATTAACTCCATCAAACGACTCCTT
>225296-Grey-Fox_13120
AATAATCCACTCCTAATTAACTCCATCAAACGACTCCTTATTGGGAGTGTATTCGCAGGATTTATCATCTCCCGCAGCAT
>225296-Grey-Fox_13161
TGGGAGTGTATTCGCAGGATTTATCATCTCCCGCAGCATCACACCCACCATCACCCCCCAGATAACCATGCCATGCTATC
>225296-Grey-Fox_13202
CACCCACCATCACCCCCCAGATAACCATGCCATGCTATCTAAAAAATTGCAGCTCTCGCAGTAACTATCTTGGGTTTCAT
>225296-Grey-Fox_13243
AAAAATTGCAGCTCTCGCAGTAACTATCTTGGGTTTCATCCTGGCATTAGAACTAAACCTTACATTACAAGAGCTCAAAC
>225296-Grey-Fox_13284
TGGCATTAGAACTAAACCTTACATTACAAGAGCTCAAACTTAGCTCCCCTTCCAAGTATTTTAAATTCTCAAATCTTCTC
>225296-Grey-Fox_13325
AGCTCCCCTTCCAAGTATTTTAAATTCTCAAATCTTCTCGGCTATTATCCTACTATTATACACCGTCTAACACCCAAAGC
>225296-Grey-Fox_13366
CTATTATCCTACTATTATACACCGTCTAACACCCAAAGCCGGCTTATCCATGGGCCAAAAATCAGCATCCATGCTTCTAG
>225296-Grey-Fox_13407
GCTTATCCATGGGCCAAAAATCAGCATCCATGCTTCTAGATTCCATTTGACTAGAAAATCTCCTGCCTAAATCAATCGCA
>225296-Grey-Fox_13448
TCCATTTGACTAGAAAATCTCCTGCCTAAATCAATCGCATATCTTCAGATAAAAACCTCTGCATTAATCTCAAACCAGAA
>225296-Grey-Fox_13489
TCTTCAGATAAAAACCTCTGCATTAATCTCAAACCAGAAAGGCCTTATTAAATTATATTTCCTCTCCTTCATAATCACGA
>225296-Grey-Fox_13530
GCCTTATTAAATTATATTTCCTCTCCTTCATAATCACGATAACCCTTAGCCTATTAATTCTTAATTACCACGGGTAACCT
>225296-Grey-Fox_13571
ACCCTTAGCCTATTAATTCTTAATTACCACGGGTAACCTCCATAATTACTAGCACACCTGTTAACAGCGACCAACCAGTG
>225296-Grey-Fox_13612
ATAATTACTAGCACACCTGTTAACAGCGACCAACCAGTGACAATTACCAATCAGGTACCATAACTATATAACGCCGCAAT
>225296-Grey-Fox_13653
AATTACCAATCAGGTACCATAACTATATAACGCCGCAATACCCATAGCTTCCTCACTAAAAAACCCAGAATCCCCAGTGT
>225296-Grey-Fox_13694
CCATAGCTTCCTCACTAAAAAACCCAGAATCCCCAGTGTCATAAATAACTCAGTCTCCCATGCCATTAAATTTCAGCACT
>225296-Grey-Fox_13735
TAAATAACTCAGTCTCCCATGCCATTAAATTTCAGCACTACTTCCACCTCATCCTCTTTTAAAATGTAACAAGCAGTTAA
>225296-Grey-Fox_13776
TTCCACCTCATCCTCTTTTAAAATGTAACAAGCAGTTAACAGCTCAGACAACAGACCCGTAATAAAAGCCGCCAACACTG
>225296-Grey-Fox_13817
GCTCAGACAACAGACCCGTAATAAAAGCCGCCAACACTGCCTTATTAGATACCCAAATCTCAGGATACTGCTCCGTAGCC
>225296-Grey-Fox_13858
TTATTAGATACCCAAATCTCAGGATACTGCTCCGTAGCCATAGCAGTTGTATAGCCGAAGACCACAAGCATTCCCCCTAG
>225296-Grey-Fox_13899
AGCAGTTGTATAGCCGAAGACCACAAGCATTCCCCCTAGATAAATCAGAAACACCATCAACCCTAAAAAGGATCCCCCAA
>225296-Grey-Fox_13940
AAATCAGAAACACCATCAACCCTAAAAAGGATCCCCCAAAATTTAACACAATAGCACAACCAATTCCACCACTAATAATA
>225296-Grey-Fox_13981
TTTAACACAATAGCACAACCAATTCCACCACTAATAATAAGCACAAGCCCACCATAAATAGGAGATGGCTTTGTAGCAAA
>225296-Grey-Fox_14022
CACAAGCCCACCATAAATAGGAGATGGCTTTGTAGCAAAGCCCACAAAGCTTATCACAAAAACGATACTTAAAATAAATA
>225296-Grey-Fox_14063
CCACAAAGCTTATCACAAAAACGATACTTAAAATAAATACAATGTATGTTATCATTATTCCCACATGGAATCTAACCATG
>225296-Grey-Fox_14104
ATGTATGTTATCATTATTCCCACATGGAATCTAACCATGACTAATGACATGAAAAATCATCGTTGTATTTCAACTATAAG
>225296-Grey-Fox_14145
TAATGACATGAAAAATCATCGTTGTATTTCAACTATAAGAACATTAATGACCAACATTCGAAAAACCCACCCGCTAGCTA
>225296-Grey-Fox_14186
CATTAATGACCAACATTCGAAAAACCCACCCGCTAGCTAAAATCGTCAACAGCTCATTCATCGACCTACCTGCACCATCT
>225296-Grey-Fox_14227
ATCGTCAACAGCTCATTCATCGACCTACCTGCACCATCTAACATTTCTGCATGATGGAACTTCGGGTCCCTGTTAGGAAT
>225296-Grey-Fox_14268
CATTTCTGCATGATGGAACTTCGGGTCCCTGTTAGGAATCTGCCTTATTCTACAGATTATAACAGGCTTATTCTTGGCCA
>225296-Grey-Fox_14309
GCCTTATTCTACAGATTATAACAGGCTTATTCTTGGCCATACACTATACATCGGACACCGCCACAGCCTTTTCATCCGTT
>225296-Grey-Fox_14350
CACTATACATCGGACACCGCCACAGCCTTTTCATCCGTTACCCATATCTGTCGAGACGTTAACTATGGCTGAATCATCCG
>225296-Grey-Fox_14391
CCATATCTGTCGAGACGTTAACTATGGCTGAATCATCCGCTATATACACGCCAACGGAGCCTCAATATTCTTCATCTGCC
>225296-Grey-Fox_14432
ATATACACGCCAACGGAGCCTCAATATTCTTCATCTGCCTATTCCTGCACGTAGGACGAGGACTATACTATGGATCCTAT
>225296-Grey-Fox_14473
TTCCTGCACGTAGGACGAGGACTATACTATGGATCCTATACATTCATAGAAACATGAAACGTCGGAATTATCTTACTATT
>225296-Grey-Fox_14514
ATTCATAGAAACATGAAACGTCGGAATTATCTTACTATTTGCGACTATAGCCACAGCATTCATAGGCTATGTACTACCAT
>225296-Grey-Fox_14555
CGACTATAGCCACAGCATTCATAGGCTATGTACTACCATGAGGACAAATATCATTTTGAGGAGCAACCGTGATTACTAAC
>225296-Grey-Fox_14596
GGACAAATATCATTTTGAGGAGCAACCGTGATTACTAACCTCCTCTCCGCCATCCCCTACATTGGAACCAACCTGGTAGA
>225296-Grey-Fox_14637
CCTCTCCGCCATCCCCTACATTGGAACCAACCTGGTAGAATGAATCTGAGGTGGCTTTTCAGTAGACAAAGCGACCCTGA
>225296-Grey-Fox_14678
GAATCTGAGGTGGCTTTTCAGTAGACAAAGCGACCCTGACACGATTTTTCGCGTTCCACTTCATTCTCCCCTTTATCATC
>225296-Grey-Fox_14719
CGATTTTTCGCGTTCCACTTCATTCTCCCCTTTATCATCGCAGCCCTAGCGATAGTCCATCTTCTATTTCTCCATGAAAC
>225296-Grey-Fox_14760
AGCCCTAGCGATAGTCCATCTTCTATTTCTCCATGAAACAGGATCTAATAATCCCTCAGGAATTTCATCTGACTCAGATA
>225296-Grey-Fox_14801
GATCTAATAATCCCTCAGGAATTTCATCTGACTCAGATAAAATCCCATTCCACCCCTACTACACAATTAAGGACATCCTA
>225296-Grey-Fox_14842
ATCCCATTCCACCCCTACTACACAATTAAGGACATCCTAGGAGCCCTACTACTACTTCTAATCCTAATATCACTAGTTTT
>225296-Grey-Fox_14883
AGCCCTACTACTACTTCTAATCCTAATATCACTAGTTTTATTCTCACCCGATCTGTTAGGAGACCCAGACAACTACACCC
>225296-Grey-Fox_14924
TCTCACCCGATCTGTTAGGAGACCCAGACAACTACACCCCTGCAAACCCCCTCAACACCCCTCCACATATTAAACCCGAA
>225296-Grey-Fox_14965
GCAAACCCCCTCAACACCCCTCCACATATTAAACCCGAATGATACTTCCTATTCGCCTACGCCATCTTACGATCAATCCC
>225296-Grey-Fox_15006
ATACTTCCTATTCGCCTACGCCATCTTACGATCAATCCCCAACAAACTAGGAGGAGTGCTCGCCCTAGTGTTCTCAATCT
>225296-Grey-Fox_15047
ACAAACTAGGAGGAGTGCTCGCCCTAGTGTTCTCAATCTTAATCCTGGCATTCATCCCACTACTTCACACATCAAAACAA
>225296-Grey-Fox_15088
ATCCTGGCATTCATCCCACTACTTCACACATCAAAACAACGCGGAATAATGTTCCGACCTCTCAGTCAATGTTTGTTCTG
>225296-Grey-Fox_15129
CGGAATAATGTTCCGACCTCTCAGTCAATGTTTGTTCTGACTTTTAACTGCCGATCTCCTTACACTAACATGAATCGGAG
>225296-Grey-Fox_15170
TTTTAACTGCCGATCTCCTTACACTAACATGAATCGGAGGTCAGCCAGTGGAACACCCCTATATCATTATTGGCCAAATC
>225296-Grey-Fox_15211
CAGCCAGTGGAACACCCCTATATCATTATTGGCCAAATCGCCTCAATCCTATATTTTACCATCTTACTGGTCCTAATGCC
>225296-Grey-Fox_15252
CTCAATCCTATATTTTACCATCTTACTGGTCCTAATGCCAACTATCAGCATTATCGAAAACAATCTCCTGAAATGAAGAG
>225296-Grey-Fox_15293
CTATCAGCATTATCGAAAACAATCTCCTGAAATGAAGAGTCTTTGTAGTATACTTAATACTTTGGTCTTGTAAACCAAAA
>225296-Grey-Fox_15334
TTTGTAGTATACTTAATACTTTGGTCTTGTAAACCAAAAATGGAGATTAATTACCCTCCCTAAGACTCAAGGAAGAAGCA
>225296-Grey-Fox_15375
GGAGATTAATTACCCTCCCTAAGACTCAAGGAAGAAGCACCAGCTCCACCATCAGCACCCAAAGCTGAAATTCTTCTTAA
>225296-Grey-Fox_15416
AGCTCCACCATCAGCACCCAAAGCTGAAATTCTTCTTAAACTATTCCCTGGTATCACACCTCCCCCCTCTATTTATATAT
>225296-Grey-Fox_15457
TATTCCCTGGTATCACACCTCCCCCCTCTATTTATATATTGCAATGACTCTACTGTGCCATGCCGGTATGTCCGGGACCT
>225296-Grey-Fox_15498
CAATGACTCTACTGTGCCATGCCGGTATGTCCGGGACCTGGCGCCCTATGTACGTCGTGCATTACTGGTATGCCCCATGC
>225296-Grey-Fox_15539
CGCCCTATGTACGTCGTGCATTACTGGTATGCCCCATGCATATAAGCATGTACATACTACTGTACTATTACATAAGACAT
>225296-Grey-Fox_15580
ATAAGCATGTACATACTACTGTACTATTACATAAGACATAACACGTCTAATTCCATTTCATCTCCTTGCAAGGACATCCA
>225296-Grey-Fox_15621
CACGTCTAATTCCATTTCATCTCCTTGCAAGGACATCCATGAGACTGCACGTCACTTAGTCCAGTAAGGGATTTATCACC
>225296-Grey-Fox_15662
AGACTGCACGTCACTTAGTCCAGTAAGGGATTTATCACCATGCCTCGAGAAACCATCAATCCTTGCCCGACGTGTCCCTC
>225296-Grey-Fox_15703
GCCTCGAGAAACCATCAATCCTTGCCCGACGTGTCCCTCTTCTCGCTCCGGGCCCATACAACGTGGaGGTTTCTATTCTG
>225296-Grey-Fox_15744
CTCGCTCCGGGCCCATACAACGTGGaGGTTTCTATTCTGGAACTATACCTGGCATCTGGTTCTTACTTCAGGGCCATGGC
>225296-Grey-Fox_15785
ACTATACCTGGCATCTGGTTCTTACTTCAGGGCCATGGCCTTTGCACTCTCCAATCCTACTAATCCTCTCAAATGGGACA
>225296-Grey-Fox_15826
TTGCACTCTCCAATCCTACTAATCCTCTCAAATGGGACATCTCGATGGACTAATGACTAATCAGCCCATGATCACACATA
>225296-Grey-Fox_15867
TCGATGGACTAATGACTAATCAGCCCATGATCACACATAACTGTGGTGTCATGCATTTGGTATCTTTTATTTTTCGGaGG
>225296-Grey-Fox_15908
TGTGGTGTCATGCATTTGGTATCTTTTATTTTTCGGGaGGGAACTTGCTATGACTCATCTATGACCGCAACGGCACTAAC
>225296-Grey-Fox_15949
AACTTGCTATGACTCATCTATGACCGCAACGGCACTAACTCTAACTTACTCATGCATTCAGGGAATATGCCCGTCGCGGC
>225296-Grey-Fox_15990
TAACTTACTCATGCATTCAGGGAATATGCCCGTCGCGGCCCTGACGCAGTCAAATACTCTGTAGCTGGACTTATTCATTA
>225296-Grey-Fox_16031
TGACGCAGTCAAATACTCTGTAGCTGGACTTATTCATTATCATTTATCAACTCCGCGCACTATCCAAGGTGCTATTCAGT
>225296-Grey-Fox_16072
ATTTATCAACTCCGCGCACTATCCAAGGTGCTATTCAGTCAATGGTTTCAGGACATAAGGATTATACACACACACACACA
>225296-Grey-Fox_16113
ATGGTTTCAGGACATAAGGATTATACACACACACACACACACACACACACACACACACACACACACACACACACACACAC
>225296-Grey-Fox_16154
CACACACACACACACACACACACACACACACACACACACGTACACGTACACGTACACACGTACACACGTACACACGTACA
>225296-Grey-Fox_16195
ACACGTACACGTACACACGTACACACGTACACACGTACACACGTACACACGTACACACGTACACGTACACGTACACATAC
>225296-Grey-Fox_16318
TACACACGTACACGTACACGTACACACGTACACGTACACACGTACACGTACACGTACACGTACACGTACACGTACACGTA
>225296-Grey-Fox_16441
GCAAGACATTAAGTTAACTTACACAAACCCCCCTTACCCCCCGTAAACTCATGCTATCCACTATATACTCGTTTGTATCC
>225296-Grey-Fox_16482
CGTAAACTCATGCTATCCACTATATACTCGTTTGTATCCTGCCAAACCCCAAAAACAGGACTAAGTACATGTGACATCCA
>225296-Grey-Fox_16523
CCAAACCCCAAAAACAGGACTAAGTACATGTGACATCCATAAGCCTTATATATCTCGTACAAATATTCCGTGGCTCTAGT
>225296-Grey-Fox_16564
AGCCTTATATATCTCGTACAAATATTCCGTGGCTCTAGTTAACTTAAATGGTGATCTCACGCGCGCCAAATCTCGCGGTC
>225296-Grey-Fox_16605
ACTTAAATGGTGATCTCACGCGCGCCAAATCTCGCGGTCTATCTATAGATAGCATCTTCTTAATTTTTTTTCCTTTATTA
>225296-Grey-Fox_16646
TCTATAGATAGCATCTTCTTAATTTTTTTTCCTTTATTATGACTCGCGAGCATGCACAATTTTAAAGTACATGTTAATGT
>225296-Grey-Fox_16687
ACTCGCGAGCATGCACAATTTTAAAGTACATGTTAATGTAGCTTAATCAACAAAGCAAGGCGCTGAAAATGCCGAGATGA
>225296-Grey-Fox_16698
TGCACAATTTTAAAGTACATGTTAATGTAGCTTAATCAACAAAGCAAGGCGCTGAAAATGCCGAGATGAGCCATGAGGCT
>225290-Grey-Fox_1394
TAGTGAGAAGATTTATAGGTAGAGGTGAAAAGCCTACCGAGCCTGGTGATAGCTGGTTACCCATGGACAGAATTTCAGTT
>225290-Grey-Fox_1435
CCTGGTGATAGCTGGTTACCCATGGACAGAATTTCAGTTCAACTTTAAATTTACCTAAAAAACATAGAATTCTAATGTAA
>225290-Grey-Fox_2214
ACAACATACTACCATATTCATGGGTTAACAATTTAGGTTGGGGTGACCTCGGGATATAAAAAAACTCCCGAGTGATTAAA
>225290-Grey-Fox_2255
GGTGACCTCGGGATATAAAAAAACTCCCGAGTGATTAAAATTTAGACCGACTAGTCAAAATGTAGTATCACTTATTGATC
>225290-Grey-Fox_2542
CTATTACGCAATTTCTCCCAGTACGAAAGGACAAGAGAAATAAGGCCTACCTTACAGAGGCGCCTTAAGACTAATAGATG
>225290-Grey-Fox_2583
AAGGCCTACCTTACAGAGGCGCCTTAAGACTAATAGATGATTTTAAACTCAATCTAACCAGTTTATCTCTCATAGGCCCA
>225290-Grey-Fox_2706
AAAACTTAAGCCTTTATACCCAGAGGTTCAACTCCTCTCCCTAACAGCATGTTTTTTGTTAACATCATCTCCCTCATTAT
>225290-Grey-Fox_2747
TAACAGCATGTTTTTTGTTAACATCATCTCCCTCATTATTCCAATCCTCCTGGCTGTAGCTTTTCTGACCCTCGTCGAGC
>225290-Grey-Fox_2911
TAAAACTCTTCACCAAAGAACCCCTACGACCCCTGACATCCTCTGTGTCTATATTTATCCTAGCACCTATTCTAGCCCTA
>225290-Grey-Fox_2952
TCTGTGTCTATATTTATCCTAGCACCTATTCTAGCCCTATCCCTAGCCTTGACCATATGAATTCCTCTCCCCATACCCTA
>225290-Grey-Fox_2993
CCTAGCCTTGACCATATGAATTCCTCTCCCCATACCCTACCCACTCATTAACATAAACTTAGGGGTACTATTTATATTAG
>225290-Grey-Fox_3034
CACTCATTAACATAAACTTAGGGGTACTATTTATATTAGCAATATCAAGCCTCGCCGTATATTCTATCCTCTGATCAGGG
>225290-Grey-Fox_3116
GGCCTCTAACTCTAAATACGCCCTAATTGGAGCTCTCCGAGCCGTAGCCCAGACAATCTCGTACGAAGTTACGCTAGCGA
>225290-Grey-Fox_3157
CCGTAGCCCAGACAATCTCGTACGAAGTTACGCTAGCGATCATCCTCCTCTCCGTCTTACTAATAAACGGATCTTTCACA
>225290-Grey-Fox_3198
ATCCTCCTCTCCGTCTTACTAATAAACGGATCTTTCACACTGTCCACACTTATTACCACTCAAGAACACATATGATTGAT
>225290-Grey-Fox_3239
GTCCACACTTATTACCACTCAAGAACACATATGATTGATCCTCCCCGCCTGACCCCTAGCTATAATATGATTCATCTCCA
>225290-Grey-Fox_3321
TTGGCAGAAACAAACCGAGCCCCTTTTGATTTAACAGAGGGAGAGTCAGAGTTGGTTTCTGGGTTCAACGTAGAATATGC
>225290-Grey-Fox_3362
AGAGTCAGAGTTGGTTTCTGGGTTCAACGTAGAATATGCAGCAGGTCCATTCGCCCTATTTTTCCTGGCAGAATACGCTA
>225290-Grey-Fox_3403
CAGGTCCATTCGCCCTATTTTTCCTGGCAGAATACGCTAACATCATCATAATAAATATCCTCACCACTATCCTATTTTTC
>225290-Grey-Fox_3444
ATCATCATAATAAATATCCTCACCACTATCCTATTTTTCGGCGCATTCCACAACCCGCTCATGCCGGAACTCTACTCCAT
>225290-Grey-Fox_3485
CGCATTCCACAACCCGCTCATGCCGGAACTCTACTCCATCAACTTCACTGTTAAAACCCTTCTCTTAACCATCTCCTTCC
>225290-Grey-Fox_3526
ACTTCACTGTTAAAACCCTTCTCTTAACCATCTCCTTCCTATGAATTCGAGCATCATACCCTCGATTCCGCTACGACCAA
>225290-Grey-Fox_3772
ATTTCTAGAATAATAGGTCTCGAACCTAATCCTAAGAATTCAAAGATCTTCGTGCTACCAGAATTACACCATATTCTACA
>225290-Grey-Fox_3813
AAAGATCTTCGTGCTACCAGAATTACACCATATTCTACAGTAAGGTCAGCTAAATTAAGCTATCGGGCCCATACCCCGAA
>225290-Grey-Fox_4018
TTGAAATAAACATGCTGGCTATCATTCCCATCCTAATAAAAAAGTTTAACCCACGAGCTATAGAAGCATCTACTAAGTAT
>225290-Grey-Fox_4059
AAGTTTAACCCACGAGCTATAGAAGCATCTACTAAGTATTTCCTCACGCAAGCCACCGCTTCCATATTACTAATAATAGG
>225290-Grey-Fox_4100
CCTCACGCAAGCCACCGCTTCCATATTACTAATAATAGGGGTCACCATCAACCTTTTATGCTCTGGCCAGTGAGTAATTT
>225290-Grey-Fox_4141
TCACCATCAACCTTTTATGCTCTGGCCAGTGAGTAATTTCCAAAGTATCGAGCCCAATTGCATCCATCATAATAACCATT
>225290-Grey-Fox_4264
TTCCTGAAGTAACACAAGGAATCTCCCTCACATCGGGCATGATCCTATTAACGTGACAAAAAATCGCACCAATGTCCGTC
>225290-Grey-Fox_4305
ATCCTATTAACGTGACAAAAAATCGCACCAATGTCCGTCCTATACCAAATCTCCCCCTCAATCAACTCTGATCTATTAAC
>225290-Grey-Fox_4510
ACCCTACAATAATGATCCTAAACCTAACCCTATACATCTTAATAACTCTATCAACATTTACATTGTTCTTAATACACTCA
>225290-Grey-Fox_4551
ATAACTCTATCAACATTTACATTGTTCTTAATACACTCATCCACCACAACCCTATCCCTTTCCCACACATGAAATAAATT
>225290-Grey-Fox_4715
AATCATTCAAGAACTGACAAAAAATGATATAATCATCCTCCCAACAACGATGGCCATTACCGCTCTACTTAATCTATACT
>225290-Grey-Fox_4756
CAACAACGATGGCCATTACCGCTCTACTTAATCTATACTTCTACATACGACTAACATACAGCACCGCACTTACCATATTC
>225290-Grey-Fox_5371
ATTGTTCTCTACTAACCATAAAGACATTGGCACTTTATATCTATTATTTGGAGCATGAGCCGGCATGGTAGGCACCGCCC
>225290-Grey-Fox_5412
TATTATTTGGAGCATGAGCCGGCATGGTAGGCACCGCCCTGAGCCTCCTTATCCGAGCCGAATTAGGTCAGCCTGGTACC
>225290-Grey-Fox_5576
ATTGGAGGATTTGGAAATTGACTAGTTCCGCTGATAATTGGCGCTCCGGACATGGCCTTTCCCCGGATAAACAATATGAG
>225290-Grey-Fox_5617
CGCTCCGGACATGGCCTTTCCCCGGATAAACAATATGAGCTTTTGACTGCTCCCTCCATCCTTCCTTTTACTATTAGCAT
>225290-Grey-Fox_5781
TGGATCTTACAATCTTCTCCTTACATCTAGCTGGGGTGTCCTCAATTCTAGGGGCAATTAACTTCATTACAACTATCGTT
>225290-Grey-Fox_5822
TCAATTCTAGGGGCAATTAACTTCATTACAACTATCGTTAATATAAAACCCCCTGCTATATCTCAGTACCAAACTCCCCT
>225290-Grey-Fox_5863
TATAAAACCCCCTGCTATATCTCAGTACCAAACTCCCCTATTCGTATGGTCCGTACTAATCACGGCAGTTTTACTACTCC
>225290-Grey-Fox_5904
TCGTATGGTCCGTACTAATCACGGCAGTTTTACTACTCCTATCACTACCCGTGTTGGCTGCCGGAATTACCATACTCTTG
>225290-Grey-Fox_6232
TACCGTTGGAATGGACGTAGACACACGAGCATACTTCACGTCCGCTACAATAATTATCGCCATTCCTACAGGGGTAAAAG
>225290-Grey-Fox_6273
CCGCTACAATAATTATCGCCATTCCTACAGGGGTAAAAGTATTTAGCTGATTAGCAACACTTCATGGAGGTAATATTAAA
>225290-Grey-Fox_6396
TCACAGTAGGTGGACTGACAGGTATCGTTTTAGCTAACTCGTCACTAGACATCGTTCTCCACGATACGTATTACGTTGTA
>225290-Grey-Fox_6437
TCACTAGACATCGTTCTCCACGATACGTATTACGTTGTAGCCCATTTTCACTACGTGCTCTCAATAGGAGCAGTTTTCGC
>225290-Grey-Fox_7052
TTCAACTCGGATTACAGGACGCAACCTCCCCTATCATAGAGGAGTTACTTCATTTTCATGACCATACGTTAATAATCGTA
>225290-Grey-Fox_7093
GAGTTACTTCATTTTCATGACCATACGTTAATAATCGTATTTTTAATCAGCTCATTAGTCCTTTATATCATCTCACTAAT
>225290-Grey-Fox_7134
TTTAATCAGCTCATTAGTCCTTTATATCATCTCACTAATATTAACTACTAAACTCACTCACACAAGTACGATAGACGCAC
>225290-Grey-Fox_7175
TAACTACTAAACTCACTCACACAAGTACGATAGACGCACAAGAAGTAGAAACAGTCTGAACTATTCTACCAGCTATTATC
>225290-Grey-Fox_7257
cATCCTAATTGCACTACCCTCACTCCGAATCCTGTATATAATAGACGAAATTAATAACCCTTCTCTAACCGTAAAAACAA
>225290-Grey-Fox_7298
TAGACGAAATTAATAACCCTTCTCTAACCGTAAAAACAATGGGCCACCAGTGGTACTGGAGCTATGAATACACAGACTAC
>225290-Grey-Fox_7544
GCTTAAAAACCGACGCAATCCCAGGACGATTGAACCAAACTACTTTAATAGCTATACGACCAGGCCTATACTACGGCCAA
>225290-Grey-Fox_7585
ACTTTAATAGCTATACGACCAGGCCTATACTACGGCCAATGCTCTGAAATTTGCGGATCCAACCACAGCTTTATGCCCAT
>225290-Grey-Fox_7667
TTCTTGAAATAGTCCCCCTGTCCTACTTCGAAACCTGATCTGCCCTAATGGTATAACATAGACAAGCCTTACTCATTGAG
>225290-Grey-Fox_7708
GCCCTAATGGTATAACATAGACAAGCCTTACTCATTGAGAAGCTATACAGCATTAACCTTTTAAGTTAAAGACTGAGAGT
>225290-Grey-Fox_7872
TTTTATTTCAACTGAAAGTTTCAAAACACTGTTACCCGAAGAATCCCGAACTCAAACCTACTGAGAAAATCAACCAGTAC
>225290-Grey-Fox_7913
AATCCCGAACTCAAACCTACTGAGAAAATCAACCAGTACATTCCTTGAGAAAACAAATGAACGAAAATCTATTCGCCTCT
>225290-Grey-Fox_7954
TCCTTGAGAAAACAAATGAACGAAAATCTATTCGCCTCTTTCGCTACCCCATCAATAATAGGCTTACCCGTTGTGGTATT
>225290-Grey-Fox_7995
CGCTACCCCATCAATAATAGGCTTACCCGTTGTGGTATTAATTGTTATGTTCCCATCCGTCTTATTCCCATCTCCCAATC
>225290-Grey-Fox_8077
CTAATCAATAACCGACTAATCTCTATCCAACAGTGGTTGATTCAATTAGCATCTAAACAAATACTAGCAATACACAACCA
>225290-Grey-Fox_8118
TCAATTAGCATCTAAACAAATACTAGCAATACACAACCAAAAAGGGCAAACCTGGGCTCTCATACTAATATCGCTAATCC
>225290-Grey-Fox_8241
ATTCACACCCACAACACAATTGTCTATAAATCTGGGAATAGCAATCCCCTTGTGAGCAGGGACCGTGATCACAGGCTTTC
>225290-Grey-Fox_8282
CAATCCCCTTGTGAGCAGGGACCGTGATCACAGGCTTTCGTTATAAGACTAAGGCGTCTCTAGCACACTTTTTACCACAA
>225290-Grey-Fox_8774
ACTTATATTAGGACTCACAACTAATGTGTTAACTATATATCAGTGGTGGCGAGATGTAGTCCGAGAGGGCACATTCCAAG
>225290-Grey-Fox_8815
AGTGGTGGCGAGATGTAGTCCGAGAGGGCACATTCCAAGGACATCACACGTCTATCGTACAGAAGGGATTACGCTACGGA
>225290-Grey-Fox_9266
GCACGTAATCATCGGTTCAACATTCCTTATCGTGTGTTTTCTCCGACAATTATATTATCACTTTACATCTAGCCACCACT
>225290-Grey-Fox_9307
TCCGACAATTATATTATCACTTTACATCTAGCCACCACTTCGGATTCGAAGCTGCCGCATGATATTGACACTTTGTCGAT
>225290-Grey-Fox_10045
TAATATCTGTTACCATCCTGAACAACCACCTCACACTGGCTAGCATGATACCAATTGTACTACTAGTATTTGCCGCCTGC
>225290-Grey-Fox_10373
TTTTTCTCTGATTCCTTATCGGCACCCTTACTTGCACTTACAACATGACTCCTCCCACTTATACTTATAGCGAGTCAATT
>225290-Grey-Fox_10414
AACATGACTCCTCCCACTTATACTTATAGCGAGTCAATTCCACCTATCGAAAGAACTACCAACCCGAAAAAAACTATATT
>225290-Grey-Fox_10578
CAACACTAATCCCGACTCTTATTATTATTACCCGATGGGGAAACCAGACCGAACGACTGAATGCAGGGCTATACTTCCTG
>225290-Grey-Fox_10619
AACCAGACCGAACGACTGAATGCAGGGCTATACTTCCTGTTCTACACCTTAATAGGGTCTTTACCACTTCTAGTAGCACT
>225290-Grey-Fox_10701
TTCATATTCAAAACACCATGGGTTCCCTGAACCTCCTTATAATCCAATACTGAACTCAACCCCTGCCAGACTCCTGATCT
>225290-Grey-Fox_10742
ATCCAATACTGAACTCAACCCCTGCCAGACTCCTGATCTAATATTTCCTTATGGCTAGCATGCATGATAGCTTTTATAGT
>225290-Grey-Fox_11193
TGGCGAACTCGAACTATGAACGAATCCATAGTCGCACTATAATTCTTGCACGAGGACTTCAAACCCTCCTTCCCCTAATA
>225290-Grey-Fox_11234
ATTCTTGCACGAGGACTTCAAACCCTCCTTCCCCTAATAGCAGCCTGATGGCTGCTATCAAGCCTTACAAACCTAGCCAT
>225290-Grey-Fox_11603
AAAACGTTAGATTGTGAATCTAATAATAAAAGTTCAAACCTCTTTGCTTACCGAAAAAGTATTGCAAGAACTGCTAACTC
>225290-Grey-Fox_11644
CTTTGCTTACCGAAAAAGTATTGCAAGAACTGCTAACTCATGCTCCCATGCATAAAAGCATGGCTTTTTCAACTTTTACA
>225290-Grey-Fox_13038
AACTGCCGCCTACAGCACCCGAATCTTATTCTTTGCGCTACTAGGCCAACCTCGTTATACCCCCGCAGCACTCATCAACG
>225290-Grey-Fox_13079
TAGGCCAACCTCGTTATACCCCCGCAGCACTCATCAACGAAAATAATCCACTCCTAATTAACTCCATCAAACGACTCCTT
>225290-Grey-Fox_13407
GCTTATCCATGGGCCAAAAATCAGCATCCATGCTTCTAGATTCCATTTGACTAGAAAACCTCCTGCCTAAATCAATCGCA
>225290-Grey-Fox_13448
TCCATTTGACTAGAAAACCTCCTGCCTAAATCAATCGCATATCTTCAGATAAAAACCTCTGCATTAATCTCAAACCAGAA
>225290-Grey-Fox_13694
CCATAGCTTCCTCACTAAAAAACCCAGAATCCCCAGTGTCATAAATAACTCAGTCTCCCATGCCATTAAATTTCAGCACC
>225290-Grey-Fox_13735
TAAATAACTCAGTCTCCCATGCCATTAAATTTCAGCACCACTTCCACCTCATCCTCTTTTAAAATGTAACAAGCAGTTAA
>225290-Grey-Fox_13899
AGCAGTTGTATAGCCGAAGACCACAAGCATTCCCCCTAGATAAATCAAAAACACCATCAACCCTAAAAAGGATCCCCCAA
>225290-Grey-Fox_13940
AAATCAAAAACACCATCAACCCTAAAAAGGATCCCCCAAAATTTAACACAATAGCACAACCAATTCCACCACTAATAATA
>225290-Grey-Fox_14227
ATCGTCAACAGCTCATTCATCGACCTACCTGCACCATCTAACATTTCTGCATGATGGAACTTCGGGTCCCTGTTGGGAAT
>225290-Grey-Fox_14268
CATTTCTGCATGATGGAACTTCGGGTCCCTGTTGGGAATCTGCCTTATTCTACAGATTATAACAGGCTTATTCTTGGCCA
>225290-Grey-Fox_14514
ATTCATAGAAACATGAAACGTCGGAATTATCTTACTATTTGCGACCATAGCCACAGCATTCATAGGCTATGTACTACCAT
>225290-Grey-Fox_14555
CGACCATAGCCACAGCATTCATAGGCTATGTACTACCATGAGGACAAATATCATTTTGAGGAGCAACCGTGATTACTAAC
>225290-Grey-Fox_14596
GGACAAATATCATTTTGAGGAGCAACCGTGATTACTAACCTCCTCTCTGCCATCCCCTACATTGGAACCAACCTGGTAGA
>225290-Grey-Fox_14637
CCTCTCTGCCATCCCCTACATTGGAACCAACCTGGTAGAATGAATCTGAGGTGGCTTTTCAGTAGACAAAGCGACCCTGA
>225290-Grey-Fox_14842
ATCCCATTCCACCCCTACTACACAATTAAGGACATCCTAGGAGCCCTACTTCTACTTCTAATCCTAATATCACTAGTTTT
>225290-Grey-Fox_14883
AGCCCTACTTCTACTTCTAATCCTAATATCACTAGTTTTATTCTCACCCGATCTGTTAGGAGACCCAGACAACTACACCC
>225290-Grey-Fox_15047
ACAAACTAGGAGGAGTGCTCGCCCTAGTGTTCTCAATCTTAATCCTGGCATTTATCCCACTACTTCACACATCAAAACAA
>225290-Grey-Fox_15088
ATCCTGGCATTTATCCCACTACTTCACACATCAAAACAACGCGGAATAATGTTCCGACCTCTCAGTCAATGTTTGTTCTG
>225290-Grey-Fox_15621
CACGTCTAATTCCATTTCATCTCCTTGCAAGGACATCCATAAGACTGCACGTCACTTAGTCCAATAAGGGATTTATCACC
>225290-Grey-Fox_15662
AGACTGCACGTCACTTAGTCCAATAAGGGATTTATCACCATGCCTCGAGAAACCATCAATCCTTGCCTGACGTGTCCCTC
>225290-Grey-Fox_15703
GCCTCGAGAAACCATCAATCCTTGCCTGACGTGTCCCTCTTCTCGCTCCGGGCCCATATAACGTGGaGGTTTCTACTCTG
>225290-Grey-Fox_15744
CTCGCTCCGGGCCCATATAACGTGGaGGTTTCTACTCTGGAACTATACCTGGCATCTGGTTCTTACTTCAGGGCCATGGC
>225290-Grey-Fox_15785
ACTATACCTGGCATCTGGTTCTTACTTCAGGGCCATGGCCTTTGTACTCTCCAATCCTACTAATCCTCTCAAATGGGACA
>225290-Grey-Fox_15826
TTGTACTCTCCAATCCTACTAATCCTCTCAAATGGGACATCTCGATGGACTAATGACTAATCAGCCCATGATCACACATA
>225290-Grey-Fox_15867
TCGATGGACTAATGACTAATCAGCCCATGATCACACATAACTGTGATGTCATGCATTTGGTATCTTTTATTTTTCGGaGG
>225290-Grey-Fox_15908
TGTGATGTCATGCATTTGGTATCTTTTATTTTTCGGGaGGGAACTTGCTATGACTCATCTATGACCGCAACGGCACTAAC
>225290-Grey-Fox_16072
ATTTATCAACTCCGCGCACTATCCAAGGTGCTATTCAGTCAATGGTTTCAGGACATAAGGATTACACACACACACACACA
>225290-Grey-Fox_16113
ATGGTTTCAGGACATAAGGATTACACACACACACACACACACACACACACACACACACACACACACACACACACACACAC
>225290-Grey-Fox_16277
GTACACACGTACACGTACACGTACACACGTACACGTACACGTACACACGTACACGTACACGTACACACGTACACGTACAC
>225290-Grey-Fox_16359
GTACACGTACACGTACACGTACACGTACACGTACACGTACACACGTACACGTACACGTACACGCACACGTACGCGCATAC
>225290-Grey-Fox_16400
CACGTACACGTACACGTACACGCACACGTACGCGCATACACGCAAGACATCAAGTTAACTTACACAAACCCCCCTTACCC
>225290-Grey-Fox_16441
GCAAGACATCAAGTTAACTTACACAAACCCCCCTTACCCCCCGTAAACTCATGCTATCCACTATATACTCGTTTGTATCC
>225290-Grey-Fox_16638
GCGGTCTATCTATAGATAGCATCTTCTTAATTTTTTTTCCTTTATTATGACTCGCGAGCATGCACAATTTTAAAGTACAT
>206290-Grey-Fox_2132
GGAATACCCCAATAAGACGAGAAGACCCTATGGAGCTTCAATTAATTAATCCAAATAAATGGGCAATACAAACCTATTAG
>206290-Grey-Fox_2173
TTAATTAATCCAAATAAATGGGCAATACAAACCTATTAGGCACAACATACTACCATATTCATGGGTTAACAATTTAGGTT
>206290-Grey-Fox_3075
ATATCAAGCCTCGCCGTATATTCTATCCTCTGATCAGGGTGAGCCTCTAACTCTAAATACGCCCTAATTGGAGCTCTCCG
>206290-Grey-Fox_3116
AGCCTCTAACTCTAAATACGCCCTAATTGGAGCTCTCCGAGCCGTAGCCCAGACAATCTCGTACGAAGTTACGCTAGCGA
>206290-Grey-Fox_3362
AGAGTCAGAGTTGGTTTCTGGGTTCAACGTAGAATATGCAGCAGGTCCATTCGCCCTATTTTTCCTGGCGGAATACGCTA
>206290-Grey-Fox_3403
CAGGTCCATTCGCCCTATTTTTCCTGGCGGAATACGCTAACATCATCATAATAAATATCCTCACCACTATCCTATTTTTC
>206290-Grey-Fox_3485
CGCATTCCACAACCCGCTCATGCCGGAACTCTACTCCATCAACTTCACTATTAAAACCCTTCTCTTAACCATCTCCTTCT
>206290-Grey-Fox_3526
ACTTCACTATTAAAACCCTTCTCTTAACCATCTCCTTCTTATGAATTCGAGCATCATACCCTCGATTCCGCTACGACCAA
>206290-Grey-Fox_4510
ACCCTACAATAATGATCCTAAACCTAACCCTATACATCTTAATAACTCTATCAACATTCGCATTGTTCTTAATACACTCA
>206290-Grey-Fox_4551
ATAACTCTATCAACATTCGCATTGTTCTTAATACACTCATCCACCACAACCCTATCCCTTTCCCACACATGAAATAAATT
>206290-Grey-Fox_5207
AAGGCGGGAGAAGCCCCGGCGGCGTCTAGGCTGCTTCTTCGAATTTGCAATTCAATATGAATAATTCACCACGAGGCTTG
>206290-Grey-Fox_5248
AATTTGCAATTCAATATGAATAATTCACCACGAGGCTTGGTAAAAGGaGGATTTTAACCCACATTCTTAGATTTACAGTC
>206290-Grey-Fox_5371
ATTGTTCTCTACTAACCATAAAGACATTGGCACTTTATATCTATTATTTGGAGCATGAGCCGGCATGGTGGGTACCGCCC
>206290-Grey-Fox_5412
TATTATTTGGAGCATGAGCCGGCATGGTGGGTACCGCCCTGAGCCTCCTTATCCGAGCCGAATTAGGTCAGCCTGGTACC
>206290-Grey-Fox_5535
ATGCTTTCGTAATGATTTTTTTCATGGTCATACCCATTATGATTGGAGGATTTGGAAATTGACTAGTTCCACTGATAATT
>206290-Grey-Fox_5576
ATTGGAGGATTTGGAAATTGACTAGTTCCACTGATAATTGGCGCTCCGGACATGGCCTTTCCCCGGATAAACAATATAAG
>206290-Grey-Fox_5822
TCAATTCTAGGGGCAATTAACTTCATTACGACTATCATTAATATAAAACCCCCTGCTATATCTCAGTACCAAACTCCCCT
>206290-Grey-Fox_6068
GGGCATCCTGAGGTCTATATCCTAATCCTGCCTGGATTCGGAATAATTTCTCACATCGTAACCTACTACTCAGGGAAGAA
>206290-Grey-Fox_6109
AATAATTTCTCACATCGTAACCTACTACTCAGGGAAGAAAGAACCTTTCGGTTATATGGGAATGGTCTGAGCCATAATAT
>206290-Grey-Fox_6396
TCACAGTAGGTGGACTGACAGGTATCGTTTTAGCTAACTCGTCACTAGACATCGTTCTTCACGATACGTATTACGTTGTA
>206290-Grey-Fox_6437
TCACTAGACATCGTTCTTCACGATACGTATTACGTTGTAGCCCATTTCCACTACGTGCTCTCAATAGGAGCAGTTTTCGC
>206290-Grey-Fox_6478
CCATTTCCACTACGTGCTCTCAATAGGAGCAGTTTTCGCTATTATGGGTGGATTCGCTCATTGATTCCCCCTATTCTCGG
>206290-Grey-Fox_6519
TTATGGGTGGATTCGCTCATTGATTCCCCCTATTCTCGGGTTATACTCTCAATGATACCTGAGCAAAAATCCACTTCACG
>206290-Grey-Fox_6560
TATACTCTCAATGATACCTGAGCAAAAATCCACTTCACGATCATATTCGTAGGGGTTAACATGACCTTCTTTCCCCAGCA
>206290-Grey-Fox_8241
ATTCACACCCACAACACAATTGTCTATAAATCTGGGAATAGCAATCCCCTTGTGAGCAGGAACCGTGATCACAGGCTTTC
>206290-Grey-Fox_8282
CAATCCCCTTGTGAGCAGGAACCGTGATCACAGGCTTTCGTTATAAGACTAAGGCGTCTCTAGCACACTTTTTACCACAA
>206290-Grey-Fox_9717
CTCCCGCTCCCCTGAGCATCGCAGACCAACAAGCTAACAACAATACTTATTATAGCACTTCTTCTTATTTCTATCTTAGC
>206290-Grey-Fox_9758
AATACTTATTATAGCACTTCTTCTTATTTCTATCTTAGCTGCGAGCTTAGCCTACGAATGAACCGAAAAAGGACTGGAAT
>206290-Grey-Fox_9799
CGAGCTTAGCCTACGAATGAACCGAAAAAGGACTGGAATGGACTGAATATGATAATTAGTTTAAACCTAAAACAAATGAT
>206290-Grey-Fox_10086
AGCATGATACCAATTGTACTACTAGTATTTGCCGCCTGCGAAGCGGCATTAGGACTGTCCCTACTAGTAATAGTGTCTAA
>206290-Grey-Fox_10127
AGCGGCATTAGGACTGTCCCTACTAGTAATAGTGTCTAATACTTATGGGACTGATTATGTACAAAACCTTAACCTCTTAC
>206290-Grey-Fox_10373
TTTTTCTCTGATTCCTTATCGGCACCCTTACTTGCACTTACAACATGACTCCTCCCCCTTATACTTATAGCGAGTCAATT
>206290-Grey-Fox_10414
AACATGACTCCTCCCCCTTATACTTATAGCGAGTCAATTCCACCTATCGAAAGAACTACCAACCCGAAAAAAACTATATT
>206290-Grey-Fox_10701
TTCATATTCAAAACACCATGGGTTCCCTGAACCTCCTTATAATCCAATACTGAGCTCAACCCCTGCCAGACTCCTGATCT
>206290-Grey-Fox_10742
ATCCAATACTGAGCTCAACCCCTGCCAGACTCCTGATCTAATATTTCCTTATGGCTAGCATGCATGATAGCTTTTATAGT
>206290-Grey-Fox_11808
AGTCACGGCCCTTGCCATACTTACATTACCAATCATCCTCTCCCCTACCAAATTCTACAAAGACAAACGGTACCCGCACT
>206290-Grey-Fox_11849
CCCCTACCAAATTCTACAAAGACAAACGGTACCCGCACTATGTGAAAATAGCCACCTCCCACGCATTTATAATCAGCATA
>206290-Grey-Fox_12751
cATCTGGCCTTCCTACACATCTGCACTCATGCATTCTTCAAGGCTATACTATTTATGTGTTCAGGATCAATCATCCACAG
>206290-Grey-Fox_12792
GGCTATACTATTTATGTGTTCAGGATCAATCATCCACAGCCTTAATGATGAACAAGACATCCGAAAAATAGGAGGATTAT
>206290-Grey-Fox_13202
CACCCACCATCACCCCCCAGATAACCATGCCATGCTATCTAAAAAATTGCAACTCTCGCAGTAACTATCTTGGGTTTCAT
>206290-Grey-Fox_13243
AAAAATTGCAACTCTCGCAGTAACTATCTTGGGTTTCATCCTGGCATTAGAACTAAACCTTACATTACAAGAGCTCAAAC
>206290-Grey-Fox_13407
GCTTATCCATGGGCCAAAAATCAGCATCCATGCTTCTAGATTCCATTTGACTAGAAAATCTTCTGCCTAAATCAATCGCA
>206290-Grey-Fox_13448
TCCATTTGACTAGAAAATCTTCTGCCTAAATCAATCGCATATCTTCAGATAAAAACCTCTGTATTAATCTCAAACCAGAA
>206290-Grey-Fox_13489
TCTTCAGATAAAAACCTCTGTATTAATCTCAAACCAGAAAGGCCTTATTAAATTATATTTCCTCTCCTTCATAATCACGA
>206290-Grey-Fox_14473
TTCCTGCACGTAGGACGAGGACTATACTATGGATCCTATACATTCATAGAAACATGAAACGTCGGAATTATCCTACTATT
>206290-Grey-Fox_14514
ATTCATAGAAACATGAAACGTCGGAATTATCCTACTATTTGCGACCATAGCCACAGCATTCATAGGCTATGTACTACCAT
>206290-Grey-Fox_15334
TTTGTAGTATACTTAATACTTTGGTCTTGTAAACCAAAAATGGAGATTAATTGCCCTCCCTAAGACTCAAGGAAGAAGCA
>206290-Grey-Fox_15375
GGAGATTAATTGCCCTCCCTAAGACTCAAGGAAGAAGCACCAGCTCCACCATCAGCACCCAAAGCTGAAATTCTTCTTAA
>206290-Grey-Fox_15539
CGCCCTATGTACGTCGTGCATTACTGGTATGCCCCATGCATATAAGCATGTACATACTGCTGTACTATTACATAAGACAT
>206290-Grey-Fox_15580
ATAAGCATGTACATACTGCTGTACTATTACATAAGACATAACACGTCTAATTCCATTTCATCTCCTTGCAAGGACATCCA
>206290-Grey-Fox_15621
CACGTCTAATTCCATTTCATCTCCTTGCAAGGACATCCATAAAACTGCACGTCACTTAGTCCAATAAGGGATTTATCACC
>206290-Grey-Fox_15662
AAACTGCACGTCACTTAGTCCAATAAGGGATTTATCACCATGCCTCGAGAAACCATCAATCCTTGCCCGACGTGTCCCTC
>206290-Grey-Fox_15908
TGTGATGTCATGCATTTGGTATCTTTTATTTTTCGGGaGGGAACTTGCTATGATTCATCTATGACCGCAACGGCACTAAC
>206290-Grey-Fox_15949
AACTTGCTATGATTCATCTATGACCGCAACGGCACTAACTCTAACTTACTCATGCATTCAGGGAATATGCCCGTCGCGGC
>206290-Grey-Fox_16318
TACACACGTACACGTACACGTACACACGTACACGTACACACGTACACGTACACGTACACGTACACGTACACGTACGCGTA
>206290-Grey-Fox_16359
GTACACGTACACGTACACGTACACGTACACGTACGCGTACACACGTACACGTACACGTACACGTACACGTACGCGCATAC
>206290-Grey-Fox_16400
CACGTACACGTACACGTACACGTACACGTACGCGCATACACGCAAGACATTAAGTTAACTTACACAAACCCCCCTTACCC
>206290-Grey-Fox_16441
GCAAGACATTAAGTTAACTTACACAAACCCCCCTTACCCCCCGTAAACTCATGCCATCCACTATATACTCGTTTGTATCC
>206290-Grey-Fox_16482
CGTAAACTCATGCCATCCACTATATACTCGTTTGTATCCTGCCAAACCCCAAAAACAGGACTAAGTACATGTGACATCCA
>SMI-M267-IslandFox_2665
AAAAAGGGCTTTGTTAGGGTGGCAGAGCCCGGTAATTGCGTAAAACTTAAGCTTTTATACCCAGAGGTTCAACTCCTCTC
>SMI-M267-IslandFox_2706
AAAACTTAAGCTTTTATACCCAGAGGTTCAACTCCTCTCCCTAACAGCATGTTTTTTGTTAACGTCATCTCCCTCATTAT
>SMI-M267-IslandFox_2788
CAATCCTCCTGGCTGTAGCTTTTCTGACCCTCGTCGAGCGAAAAATCTTAGGCTATATACAACTCCGGAAGGGGCCTAAC
>SMI-M267-IslandFox_2829
AAAATCTTAGGCTATATACAACTCCGGAAGGGGCCTAACATCGTGGGACCCTATGGCCTACTTCAACCAATTGCCGACGC
>SMI-M267-IslandFox_4100
CCTCACGCAAGCCACCGCTTCCATATTACTAATAATAGGGGTCACCATCAACCTTTTATGCTCTGGCCAATGAGTAATTT
>SMI-M267-IslandFox_4141
TCACCATCAACCTTTTATGCTCTGGCCAATGAGTAATTTCCAAAGTATCGAGCCCAATTGCATCCATCATAATAACCATT
>SMI-M267-IslandFox_4305
ATCCTATTAACGTGACAAAAAATCGCACCAATGTCCGTCCTATACCAAATCTCCCCCTCAATCAACCCTGATCTATTAAC
>SMI-M267-IslandFox_4346
ATACCAAATCTCCCCCTCAATCAACCCTGATCTATTAACACTAATGGCCCTAACATCCGTCCTAGTTGGaGGCTGAGGCG
>SMI-M267-IslandFox_4715
AATCATTCAAGAACTGACAAAAAATGATATAATCATCCTCCCAACAACGATGGCTATTACCGCTCTACTTAATCTATACT
>SMI-M267-IslandFox_4756
CAACAACGATGGCTATTACCGCTCTACTTAATCTATACTTCTACATACGACTAACATACAGCACCGCACTTACTATATTC
>SMI-M267-IslandFox_4797
TACATACGACTAACATACAGCACCGCACTTACTATATTCCCGTCCGCGAATAACATAAAAATAAAATGACAGTTTGACTA
>SMI-M267-IslandFox_5371
ATTGTTCTCTACTAACCATAAAGACATTGGCACTTTATATCTATTATTTGGAGCATGAGCCGGCATGGTAGGTACCGCCC
>SMI-M267-IslandFox_5412
TATTATTTGGAGCATGAGCCGGCATGGTAGGTACCGCCCTGAGCCTCCTTATCCGAGCCGAATTAGGTCAGCCTGGTACC
>SMI-M267-IslandFox_6437
TCACTAGACATCGTTCTTCACGATACGTATTACGTTGTAGCCCATTTTCACTACGTGCTCTCAATAGGAGCAGTTTTCGC
>SMI-M267-IslandFox_7954
TCCTTGAGAAAACAAATGAACGAAAATCTATTCGCCTCTTTCACTACCCCATCAATAATAGGCTTACCCATTGTGGTATT
>SMI-M267-IslandFox_7995
CACTACCCCATCAATAATAGGCTTACCCATTGTGGTATTAATTGTTATGTTCCCATCCGTCTTATTCCCATCTCCCAATC
>SMI-M267-IslandFox_9758
AATACTTATTATAGCACTTCTTCTTATTTCTATCTTAGCTGCGAGCTTAGCCTACGAATGAGCCGAAAAAGGACTGGAAT
>SMI-M267-IslandFox_10332
TTAATCAACCGAGTGATAATACTCTAAACTTCTCGTTACTCTTTTTCTCTGATTCCTTATCGGCACCCTTACTTGCGCTT
>SMI-M267-IslandFox_10373
TTTTTCTCTGATTCCTTATCGGCACCCTTACTTGCGCTTACAACATGACTCCTCCCTCTTATACTTATAGCGAGTCAATT
>SMI-M267-IslandFox_11603
AAAACGTTAGATTGTGAATCTAATAATAAAAGTTCAAACCTCTTTGCTTACCGAAAAAGTACTGCAAGAACTGCTAACTC
>SMI-M267-IslandFox_11644
CTTTGCTTACCGAAAAAGTACTGCAAGAACTGCTAACTCATGCTCCCATGCATAAAAGCATGGCTTTTTCAACTTTTACA
>SMI-M267-IslandFox_12792
GGCTATACTATTTATGTGTTCAGGATCAATCATCCACAGCCTTAATGATGAGCAAGACATCCGAAAAATAGGAGGATTAT
>SMI-M267-IslandFox_12833
TTAATGATGAGCAAGACATCCGAAAAATAGGAGGATTATTCAAAACCCTCCCCTTCACCACCACCTCATTAATCATCGGG
>SMI-M267-IslandFox_13284
TGGCATTAGAACTAAACCTTACATTACAAGAGCTCAAACTTAGCTCCCCTTCCAAATATTTTAAATTCTCAAATCTCCTC
>SMI-M267-IslandFox_13325
AGCTCCCCTTCCAAATATTTTAAATTCTCAAATCTCCTCGGCTATTATCCTACTATTATACACCGTCTAACACCCAAAGC
>SMI-M267-IslandFox_13653
AATTACCAATCAGGTACCATAACTATATAACGCCGCAATACCCGTAGCTTCCTCACTAAAAAACCCAGAATCCCCAGTGT
>SMI-M267-IslandFox_13694
CCGTAGCTTCCTCACTAAAAAACCCAGAATCCCCAGTGTCATAAATAACTCAGTCTCCCATGCCATTAAATTTCAGCACC
>SMI-M267-IslandFox_15252
CTCAATCCTATATTTTACCATCTTACTGGTCCTAATGCCAACTATCAGCATTATTGAAAACAATCTCCTGAAATGAAGAG
>SMI-M267-IslandFox_15293
CTATCAGCATTATTGAAAACAATCTCCTGAAATGAAGAGTCTTTGTAGTATACTTAATACTTTGGTCTTGTAAACCAAAA
>SMI-M267-IslandFox_15826
TTGCACTCTCCAATCCTACTAATCCTCTCAAATGGGACATCTCGATGGACTAATGGCTAATCAGCCCATGATCACACATA
>SMI-M267-IslandFox_15867
TCGATGGACTAATGGCTAATCAGCCCATGATCACACATAACTGTGATGTCATGCATTTGGTATCTTTTATTTTTCGGaGG
>SMI-M267-IslandFox_16195
ACACGTACACGTACACACGTACACACGTACACACGTACACACGTACACACGTACACACGTACACGTACACGTACACGTAC
>SMI-M267-IslandFox_16236
CGTACACACGTACACACGTACACGTACACGTACACGTACACGTACACACGTACACGTACACGTACACACGTACACGTACA
>SMI-M267-IslandFox_16277
GTACACACGTACACGTACACGTACACACGTACACGTACACGTACACGTACACACGTACACGTACACACGTACACGTACAC
>SMI-M267-IslandFox_16318
TACACGTACACACGTACACGTACACACGTACACGTACACACGTACACGTACACGTACACGTACACGTACACGTACACGTA
>SMI-M267-IslandFox_16359
GTACACGTACACGTACACGTACACGTACACGTACACGTACACACGTACACGTACACGTACACGTACACGTACGCGCATAC
>Cat-2-IslandFox_3772
ATTTCTAGAATAATAGGTCTCGAACCTAATCCTAAGAATTCAAAGATCTTCGTGCTGCCAAAATTACACCATATTCTACA
>Cat-2-IslandFox_3813
AAAGATCTTCGTGCTGCCAAAATTACACCATATTCTACAGTAAGGTCAGCTAAATTAAGCTATCGGGCCCATACCCCGAA
>Cat-2-IslandFox_10906
AGTACTCCTAAAACTAGGTGGATACGGTATAATACGAGTTACTACCCTATTAAATCCTCTAACCAACTTTATAGCATATC
>Cat-2-IslandFox_10947
CTACCCTATTAAATCCTCTAACCAACTTTATAGCATATCCTTTCATATTATTATCCTTATGAGGTATGATCATAACAAGC
>Cat-2-IslandFox_11767
CAACTCCAGATAAAAGTAATAAACACATTTGCCTCCTGCATAGTCACGACCCTTGCCATACTTACATTACCAATCATCCT
>Cat-2-IslandFox_11808
AGTCACGACCCTTGCCATACTTACATTACCAATCATCCTCTCCCCTACCAAATTCTACAAAGACAAACGGTACCCGCACT
>Cat-2-IslandFox_13612
ATAATTACTAGCACACCTGTTAACAGCGACCAACCAGTGACAACTACCAATCAGGTACCATAACTATATAACGCCGCAAT
>Cat-2-IslandFox_13653
AACTACCAATCAGGTACCATAACTATATAACGCCGCAATACCCATAGCTTCCTCACTAAAAAACCCAGAATCCCCAGTGT
>Cat-2-IslandFox_13899
AGCAGTTGTATAGCCGAAGACCACAAGCATTCCCCCTAGATAAATCAAGAACACCATCAACCCTAAAAAGGATCCCCCAA
>Cat-2-IslandFox_13940
AAATCAAGAACACCATCAACCCTAAAAAGGATCCCCCAAAATTTAACACAATAGCACAACCAATTCCACCACTAATAATA
>Cat-2-IslandFox_15826
TTGCACTCTCCAATCCTACTAATCCTCTCAAATGGGACATCTCGATGGACTAGTGGCTAATCAGCCCATGATCACACATA
>Cat-2-IslandFox_15867
TCGATGGACTAGTGGCTAATCAGCCCATGATCACACATAACTGTGATGTCATGCATTTGGTATCTTTTATTTTTCGGaGG
>S-I-1-IslandFox_0
GTTAATGTAGCTTAATCAACAAAGCGAGGCGCTGAAAATGCCGAGATGAGCCATGAGGCTCCATAAACACAAAGGTTTGG
>S-I-1-IslandFox_3485
CGCATTCCACAACCCGCTCATGCCGGAACTCTACTCCATCAACTTCACTGTTAAAACCCTTCTCTTAACCATCTCCTTCT
>S-I-1-IslandFox_3526
ACTTCACTGTTAAAACCCTTCTCTTAACCATCTCCTTCTTATGAATTCGAGCATCATACCCTCGATTCCGCTACGACCAA
>S-I-1-IslandFox_4018
TTGAAATAAACATGCTGGCTATCATTCCCATCCTAATAAAAAAATTCAACCCACGAGCTATAGAAGCATCTACTAAGTAT
>S-I-1-IslandFox_4059
AAATTCAACCCACGAGCTATAGAAGCATCTACTAAGTATTTCCTCACGCAAGCCACCGCTTCCATATTACTAATAATAGG
>S-I-1-IslandFox_4756
CAACAACGATGGCTATTACCGCTCTACTTAATCTATACTTCTACATACGACTAACATACAGCACCGCACTTACCATATTC
>S-I-1-IslandFox_8774
ACTTATATTAGGACTCACAACTAATGTGTTAACTATATATCAATGGTGGCGAGATGTAGTCCGAGAGAGCACATTCCAAG
>S-I-1-IslandFox_8815
AATGGTGGCGAGATGTAGTCCGAGAGAGCACATTCCAAGGACATCACACGTCTATCGTACAGAAGGGATTACGCTACGGA
>S-I-1-IslandFox_8897
AGTCCTTTTCATCGTGTCGGAAGTGTTTTTCTTCGCAGGATTTTTCTGAGCCTTCTACCATTCCAGCCTGGCCCCAACCC
>S-I-1-IslandFox_8938
TTTTCTGAGCCTTCTACCATTCCAGCCTGGCCCCAACCCCAGAGCTCGGaGGTTGCTGGCCGCCTACCGGCATCATTCCT
>S-I-1-IslandFox_8979
GAGCTCGGaGGTTGCTGGCCGCCTACCGGCATCATTCCTCTAAACCCATTAGAAGTCCCCTTACTTAATACCTCTGTACT
>S-I-1-IslandFox_9635
GTCCGCACGCCTACCTTTCTCAATAAAATTCTTTCTGGTTGCCACCACATTTTTACTATTTGATTTAGAAATCGCTTTAC
>S-I-1-IslandFox_9676
CCACCACATTTTTACTATTTGATTTAGAAATCGCTTTACTACTCCCGCTCCCCTGAGCATCGCAGACCAACAAGCTAACA
>S-I-1-IslandFox_14186
CATTAATGACCAACATTCGAAAAACCCACCCGCTAGCTAAAATCCTCAACAGCTCATTCATCGACCTACCTGCACCATCT
>S-I-1-IslandFox_14227
ATCCTCAACAGCTCATTCATCGACCTACCTGCACCATCTAACATTTCTGCATGATGGAACTTCGGGTCCCTGTTAGGAAT
>S-I-1-IslandFox_15662
AGACTGCACGTCACTTAGTCCAATAAGGGATTTATCACCATGCCTCGAGAAACCATCAATCCTTGCCCGATGTGTCCCTC
>S-I-1-IslandFox_15703
GCCTCGAGAAACCATCAATCCTTGCCCGATGTGTCCCTCTTCTCGCTCCGGGCCCATACAACGTGGaGGTTTCTATTCTG
>Cat-3-IslandFox_2747
TAACAGCATGTTTTTTGTTAACGTCATCTCCCTCATTATCCCAATCCTCCTGGCTGTAGCTTTTCTGACCCTCGTCGAGC
>Cat-3-IslandFox_2788
CAATCCTCCTGGCTGTAGCTTTTCTGACCCTCGTCGAGCGAAAAATCTTAGGCTATATACAACTCCGTAAGGGACCTAAC
>Cat-3-IslandFox_2829
AAAATCTTAGGCTATATACAACTCCGTAAGGGACCTAACATCGTGGGACCCTATGGCCTACTTCAACCAATTGCCGACGC
>Cat-3-IslandFox_4715
AATCATTCAAGAACTGACAAAAAATGATATAATCATCCTCCCAACAACGATGGCTATTACCACTCTACTTAATCTATACT
>Cat-3-IslandFox_4756
CAACAACGATGGCTATTACCACTCTACTTAATCTATACTTCTACATACGACTAACATACAGCACCGCACTTACCATATTC
>Cat-3-IslandFox_7011
ATTATAGGTGAGACCCCTATATATCTCTATGGCGTACCCTTTTCAACTCGGATTACAGGACGCAGCCTCCCCTATCATAG
>Cat-3-IslandFox_7052
TTCAACTCGGATTACAGGACGCAGCCTCCCCTATCATAGAGGAGTTACTTCATTTTCATGACCATACGTTAATAATCGTA
>Cat-3-IslandFox_7257
cATCCTAATTGCACTACCCTCACTCCGAATCCTGTATATAATAGACGAAATTAATAATCCTTCTCTAACCGTAAAAACAA
>Cat-3-IslandFox_7298
TAGACGAAATTAATAATCCTTCTCTAACCGTAAAAACAATGGGCCACCAGTGGTACTGGAGCTATGAATACACAGACTAC
>Cat-3-IslandFox_8077
CTAATCAATAACCGACTAATCTCTATCCAACAGTGGTTGATTCGATTAGCATCTAAACAAATACTAGCAATACACAACCA
>Cat-3-IslandFox_8118
TCGATTAGCATCTAAACAAATACTAGCAATACACAACCAAAAAGGGCAAACCTGGGCTCTCATACTAATATCGCTAATCC
>Cat-3-IslandFox_8241
ATTCACACCCACAACACAATTGTCTATAAATCTGGGAATAGCAATCCCCTTGTGAGCAGGAACCGTAATCACAGGCTTTC
>Cat-3-IslandFox_8282
CAATCCCCTTGTGAGCAGGAACCGTAATCACAGGCTTTCGTTATAAGACTAAGGCGTCTCTAGCACACTTTTTACCACAA
>Cat-3-IslandFox_8938
TCTTCTGAGCCTTCTACCATTCCAGCCTGGCCCCAACCCCAGAGCTCGGaGGTTGCTGGCCGCCTACCGGCATCATTCCT
>Cat-3-IslandFox_9143
CACGATCTCTTTAGGCGTGTATTTTACGCTACTCCAGGCATCCGAATACTATGAAGCATCATTCACAATTTCCGACGGAG
>Cat-3-IslandFox_9184
CCGAATACTATGAAGCATCATTCACAATTTCCGACGGAGTTTACGGATCTACCTTTTTTATAGCCACAGGATTCCACGGA
>Cat-3-IslandFox_15662
AGACTGCACGTCACTTAGTCCAATAAGGGATTTATCACCATGCCTCGAGAAACCATCAATCCTTGCCCGACGTGTCCCTC
